# Supplementary material for: Genetic correlation and Mendelian randomization analyses support causal relationships between dietary habits and age at menarche
Source: Sci Rep. 2024 Apr 10;14:8425. doi: 10.1038/s41598-024-58999-4 (PMC11006932; doi:10.1038/s41598-024-58999-4)
Supplement: Supplementary file 2 — Supplementary Tables. [file 41598_2024_58999_MOESM2_ESM.xlsx]

## Sheet: Index
Table	Description
Table S1.	Results of Linkage Disequilibrium Score regression
Table S2.	Instrumental variables of Mendelian Randomization study
Table S3.	Results of Mendelian Randomization study
Table S4.	Heterogeneity test of Mendelian Randomization study
Table S5.	Random effects model of Inverse variance weighted in Mendelian Randomization study
Table S6.	Pleiotropy test of Mendelian Randomization study
Table S7.	MR-PRESSO distortion test of Mendelian Randomization study

## Sheet: LDSC
Table S1. Results of Linkage Disequilibrium Score regression
p1	p2	Diet	rg	se	z	p	h2_obs	h2_obs_se	h2_int	h2_int_se	gcov_int	gcov_int_se
ieu-a-1095	BOLTlmm_UKB_genoQCEURN455146_v3_diet_alcohol_overallfreq.1558.average_QT_BgenSnps_mac20_maf0.005_info0.6.sumstats	overall alcohol intake	0.1098	0.0246	4.4647	8.0171e-06	2.0199	0.0932	1.0464	0.0133	0.0129	0.0069
ieu-a-1095	BOLTlmm_UKB_genoQCEURN455146_v3_diet_alcohol_usuallywithmeals_amongcurrentdrinkers.1618.average_bin_BgenSnps_mac20_maf0.005_info0.6.sumstats	among current drinkers, drinks usually with meals: yes + it varies vs. no	0.0501	0.0319	1.5691	0.1166	1.0536	0.0489	1.045	0.0085	-0.0025	0.0059
ieu-a-1095	BOLTlmm_UKB_genoQCEURN455146_v3_diet_alcohol_usuallywithmeals_amongcurrentdrinkers.1618.average_bin2_BgenSnps_mac20_maf0.005_info0.6.sumstats	among current drinkers, drinks usually with meals: yes vs. no	0.0382	0.0305	1.2552	0.2094	1.2906	0.0586	1.0589	0.0096	-0.0006	0.006
ieu-a-1095	BOLTlmm_UKB_genoQCEURN455146_v3_diet_alcohol_usuallywithmeals_amongcurrentdrinkers.1618.average_QT3_BgenSnps_mac20_maf0.005_info0.6.sumstats	among current drinkers, drinks usually with meals: yes, it varies, no	0.0095	0.0311	0.3056	0.7599	1.1491	0.0559	1.0543	0.0093	0.002	0.0058
ieu-a-1095	BOLTlmm_UKB_genoQCEURN455146_v3_diet_alcoholdrinkerstatus.20117.average_bin_BgenSnps_mac20_maf0.005_info0.6.sumstats	alcohol drinker status: current + former vs. never	0.0872	0.0345	2.5273	0.0115	0.4411	0.0376	1.0221	0.0082	0.0031	0.0053
ieu-a-1095	BOLTlmm_UKB_genoQCEURN455146_v3_diet_alcoholdrinkerstatus.20117.average_bin2_BgenSnps_mac20_maf0.005_info0.6.sumstats	alcohol drinker status: current vs. never	0.0908	0.0342	2.6537	0.008	0.4544	0.038	1.0228	0.0082	0.0031	0.0053
ieu-a-1095	BOLTlmm_UKB_genoQCEURN455146_v3_diet_anyalcohol_glassespermonth.derived.average_QT_BgenSnps_mac20_maf0.005_info0.6.sumstats	total drinks of alcohol per month	0.0809	0.024	3.3695	0.0008	1.9915	0.0899	1.0394	0.0126	0.0105	0.0064
ieu-a-1095	BOLTlmm_UKB_genoQCEURN455146_v3_diet_beef_overallfreq.1369.average_QT_BgenSnps_mac20_maf0.005_info0.6.sumstats	overall beef intake	0.0342	0.0327	1.0438	0.2966	0.9176	0.0528	1.0722	0.0089	-0.0076	0.0069
ieu-a-1095	BOLTlmm_UKB_genoQCEURN455146_v3_diet_beercider_pintspermonth.derived.average_QT_BgenSnps_mac20_maf0.005_info0.6.sumstats	beer/cider glasses per month	0.1075	0.0313	3.4306	0.0006	1.1329	0.0591	1.0341	0.0103	-0.0009	0.0063
ieu-a-1095	BOLTlmm_UKB_genoQCEURN455146_v3_diet_bread_slicesperweek.1438.average_QT_BgenSnps_mac20_maf0.005_info0.6.sumstats	slices of bread per week	0.025	0.0267	0.9391	0.3477	1.2859	0.0735	1.0228	0.0109	-0.008	0.0067
ieu-a-1095	BOLTlmm_UKB_genoQCEURN455146_v3_diet_bread_typeused.1448.average_bin_BgenSnps_mac20_maf0.005_info0.6.sumstats	bread type: white vs. any other	0.1108	0.0296	3.7433	0.0002	1.4143	0.0624	1.0335	0.011	-0.0087	0.0067
ieu-a-1095	BOLTlmm_UKB_genoQCEURN455146_v3_diet_bread_typeused.1448.average_bin2_BgenSnps_mac20_maf0.005_info0.6.sumstats	bread type: brown vs. any other	0.0661	0.045	1.4687	0.1419	0.295	0.0328	1.0059	0.0068	-0.0004	0.0053
ieu-a-1095	BOLTlmm_UKB_genoQCEURN455146_v3_diet_bread_typeused.1448.average_bin3_BgenSnps_mac20_maf0.005_info0.6.sumstats	bread type: wholemeal/wholegrain vs. any other	-0.1204	0.0298	-4.0336	5.4936e-05	1.2089	0.06	1.0384	0.0106	0.0067	0.0064
ieu-a-1095	BOLTlmm_UKB_genoQCEURN455146_v3_diet_bread_typeused.1448.average_bin4_BgenSnps_mac20_maf0.005_info0.6.sumstats	bread type: white vs. wholemeal/wholegrain + brown	0.1075	0.0297	3.6215	0.0003	1.4341	0.0628	1.0381	0.0111	-0.0079	0.0067
ieu-a-1095	BOLTlmm_UKB_genoQCEURN455146_v3_diet_bread_typeused.1448.average_bin5_BgenSnps_mac20_maf0.005_info0.6.sumstats	bread type: wholemeal/wholegrain vs. white + brown	-0.1243	0.0293	-4.2474	2.1626e-05	1.3302	0.0635	1.0446	0.0111	0.0077	0.0065
ieu-a-1095	BOLTlmm_UKB_genoQCEURN455146_v3_diet_cereal_bowlsperweek.1458.average_QT_BgenSnps_mac20_maf0.005_info0.6.sumstats	bowls of cereal per week	-0.0616	0.0283	-2.1754	0.0296	1.4904	0.0615	1.0347	0.0108	0.0084	0.007
ieu-a-1095	BOLTlmm_UKB_genoQCEURN455146_v3_diet_cereal_typeused.1468.average_bin_BgenSnps_mac20_maf0.005_info0.6.sumstats	cereal type: biscuit cereal vs. any other	0.0371	0.0493	0.7527	0.4516	0.2667	0.0324	1.025	0.0067	-0.0048	0.0049
ieu-a-1095	BOLTlmm_UKB_genoQCEURN455146_v3_diet_cereal_typeused.1468.average_bin2_BgenSnps_mac20_maf0.005_info0.6.sumstats	cereal type: bran cereal vs. any other	-0.1537	0.0546	-2.816	0.0049	0.2149	0.029	1.0215	0.0073	-0.0018	0.0055
ieu-a-1095	BOLTlmm_UKB_genoQCEURN455146_v3_diet_cereal_typeused.1468.average_bin3_BgenSnps_mac20_maf0.005_info0.6.sumstats	cereal type: oat cereal vs. any other	-0.1165	0.0377	-3.0876	0.002	0.4251	0.0372	1.0191	0.0077	-0.0015	0.0058
ieu-a-1095	BOLTlmm_UKB_genoQCEURN455146_v3_diet_cereal_typeused.1468.average_bin4_BgenSnps_mac20_maf0.005_info0.6.sumstats	cereal type: muesli vs. any other	0.0129	0.0332	0.3878	0.6982	1.0463	0.0476	1.0336	0.0081	0.0117	0.0061
ieu-a-1095	BOLTlmm_UKB_genoQCEURN455146_v3_diet_cereal_typeused.1468.average_bin5_BgenSnps_mac20_maf0.005_info0.6.sumstats	cereal type: cornflakes/frosties vs. any other	0.1316	0.0307	4.2856	1.8226e-05	0.7711	0.0479	1.0217	0.0083	-0.0033	0.006
ieu-a-1095	BOLTlmm_UKB_genoQCEURN455146_v3_diet_champagnewhitewine_glassespermonth.derived.average_QT_BgenSnps_mac20_maf0.005_info0.6.sumstats	champagne/white wine glasses per month	0.0919	0.0353	2.6072	0.0091	0.8119	0.0485	1.0379	0.0087	0.0109	0.0061
ieu-a-1095	BOLTlmm_UKB_genoQCEURN455146_v3_diet_cheese_overallfreq.1408.average_QT_BgenSnps_mac20_maf0.005_info0.6.sumstats	overall cheese intake	0.0728	0.0278	2.6223	0.0087	1.6887	0.072	1.0364	0.0118	-0.0005	0.0067
ieu-a-1095	BOLTlmm_UKB_genoQCEURN455146_v3_diet_coffee_cupsperday.1498.average_QT_BgenSnps_mac20_maf0.005_info0.6.sumstats	cups of coffee per day	-0.1402	0.0278	-5.033	4.8297e-07	1.3558	0.1231	1.017	0.0138	0.0053	0.0062
ieu-a-1095	BOLTlmm_UKB_genoQCEURN455146_v3_diet_coffee_typeused.1508.average_bin_BgenSnps_mac20_maf0.005_info0.6.sumstats	coffee type: decaffeinated vs. any other	0.0322	0.0286	1.1279	0.2594	1.2862	0.0535	1.0393	0.0093	0.0038	0.0063
ieu-a-1095	BOLTlmm_UKB_genoQCEURN455146_v3_diet_coffee_typeused.1508.average_bin2_BgenSnps_mac20_maf0.005_info0.6.sumstats	coffee type: ground+instant vs. other+decaff	0.0471	0.0425	1.1083	0.2677	0.3752	0.0348	1.0077	0.0073	0.0005	0.0058
ieu-a-1095	BOLTlmm_UKB_genoQCEURN455146_v3_diet_coffee_typeused.1508.average_bin3_BgenSnps_mac20_maf0.005_info0.6.sumstats	coffee type: ground vs. any other	-0.0564	0.0437	-1.2888	0.1975	0.3397	0.0362	1.014	0.0076	-0.0011	0.0057
ieu-a-1095	BOLTlmm_UKB_genoQCEURN455146_v3_diet_cookedveg_TBSperday.1289.average_QT_BgenSnps_mac20_maf0.005_info0.6.sumstats	tablespoons of cooked vegetables per day	-0.145	0.0318	-4.5579	5.1669e-06	1.2509	0.0632	1.0183	0.0103	0.0111	0.0064
ieu-a-1095	BOLTlmm_UKB_genoQCEURN455146_v3_diet_doyouaddsalt.1478.average_QT_BgenSnps_mac20_maf0.005_info0.6.sumstats	frequency of adding salt to food	0.0862	0.0251	3.4294	0.0006	1.8241	0.0964	1.0208	0.0134	-0.0063	0.0067
ieu-a-1095	BOLTlmm_UKB_genoQCEURN455146_v3_diet_driedfruit_piecesperday.1319.average_QT_BgenSnps_mac20_maf0.005_info0.6.sumstats	pieces of dried fruit per day	-0.0695	0.0298	-2.3356	0.0195	1.2207	0.0582	1.0344	0.0095	0.0096	0.0064
ieu-a-1095	BOLTlmm_UKB_genoQCEURN455146_v3_diet_ffq_median_PC1_BgenSnps_mac20_maf0.005_info0.6.sumstats	PC1	-0.1699	0.0263	-6.4667	1.0019e-10	2.4102	0.1019	1.0381	0.0155	0.0123	0.0077
ieu-a-1095	BOLTlmm_UKB_genoQCEURN455146_v3_diet_ffq_median_PC2_BgenSnps_mac20_maf0.005_info0.6.sumstats	PC2	-0.0349	0.0342	-1.0201	0.3077	0.596	0.041	1.0117	0.0078	0.0068	0.0055
ieu-a-1095	BOLTlmm_UKB_genoQCEURN455146_v3_diet_ffq_median_PC3_BgenSnps_mac20_maf0.005_info0.6.sumstats	PC3	0.1403	0.0272	5.1598	2.4715e-07	1.8857	0.0782	1.0601	0.0118	0.0032	0.0071
ieu-a-1095	BOLTlmm_UKB_genoQCEURN455146_v3_diet_ffq_median_PC4_BgenSnps_mac20_maf0.005_info0.6.sumstats	PC4	0.0493	0.0264	1.8697	0.0615	1.3187	0.0553	1.0309	0.0094	-0.008	0.0058
ieu-a-1095	BOLTlmm_UKB_genoQCEURN455146_v3_diet_ffq_median_PC5_BgenSnps_mac20_maf0.005_info0.6.sumstats	PC5	-0.038	0.0367	-1.0378	0.2994	0.6894	0.0471	1.037	0.0096	0.0008	0.006
ieu-a-1095	BOLTlmm_UKB_genoQCEURN455146_v3_diet_ffq_median_PC6_BgenSnps_mac20_maf0.005_info0.6.sumstats	PC6	0.096	0.0362	2.65	0.008	0.6799	0.042	1.0221	0.0078	0.0043	0.0057
ieu-a-1095	BOLTlmm_UKB_genoQCEURN455146_v3_diet_ffq_median_PC7_BgenSnps_mac20_maf0.005_info0.6.sumstats	PC7	-0.1276	0.0275	-4.6373	3.5295e-06	1.5339	0.0577	1.0372	0.0086	0.0029	0.0066
ieu-a-1095	BOLTlmm_UKB_genoQCEURN455146_v3_diet_ffq_median_PC8_BgenSnps_mac20_maf0.005_info0.6.sumstats	PC8	0.0623	0.029	2.1458	0.0319	1.1748	0.0568	1.0225	0.0095	0.0156	0.0063
ieu-a-1095	BOLTlmm_UKB_genoQCEURN455146_v3_diet_ffq_median_PC9_BgenSnps_mac20_maf0.005_info0.6.sumstats	PC9	0.0934	0.0307	3.0461	0.0023	0.8877	0.0489	1.0164	0.0089	-0.006	0.0057
ieu-a-1095	BOLTlmm_UKB_genoQCEURN455146_v3_diet_ffq_median_PC10_BgenSnps_mac20_maf0.005_info0.6.sumstats	PC10	-0.0045	0.0399	-0.1115	0.9112	0.4936	0.0366	1.0179	0.0078	0.008	0.006
ieu-a-1095	BOLTlmm_UKB_genoQCEURN455146_v3_diet_ffq_median_PC11_BgenSnps_mac20_maf0.005_info0.6.sumstats	PC11	-0.0469	0.0279	-1.6809	0.0928	1.2493	0.059	1.0082	0.0094	-0.0042	0.0062
ieu-a-1095	BOLTlmm_UKB_genoQCEURN455146_v3_diet_ffq_median_PC12_BgenSnps_mac20_maf0.005_info0.6.sumstats	PC12	0.0203	0.0372	0.5444	0.5861	0.6551	0.0469	1.031	0.0086	0.0036	0.0057
ieu-a-1095	BOLTlmm_UKB_genoQCEURN455146_v3_diet_ffq_median_PC13_BgenSnps_mac20_maf0.005_info0.6.sumstats	PC13	-0.0428	0.0322	-1.3286	0.184	0.8267	0.0433	1.0252	0.0085	0.0044	0.0059
ieu-a-1095	BOLTlmm_UKB_genoQCEURN455146_v3_diet_ffq_median_PC14_BgenSnps_mac20_maf0.005_info0.6.sumstats	PC14	-0.108	0.0309	-3.4956	0.0005	0.7975	0.0471	1.0179	0.0086	0.0088	0.0057
ieu-a-1095	BOLTlmm_UKB_genoQCEURN455146_v3_diet_ffq_median_PC15_BgenSnps_mac20_maf0.005_info0.6.sumstats	PC15	0.0766	0.0389	1.9703	0.0488	0.3637	0.0356	1.0143	0.0074	-0.0067	0.0051
ieu-a-1095	BOLTlmm_UKB_genoQCEURN455146_v3_diet_ffq_median_PC16_BgenSnps_mac20_maf0.005_info0.6.sumstats	PC16	0.0615	0.0348	1.7659	0.0774	0.6954	0.0409	1.0154	0.0076	-0.0003	0.0057
ieu-a-1095	BOLTlmm_UKB_genoQCEURN455146_v3_diet_ffq_median_PC17_BgenSnps_mac20_maf0.005_info0.6.sumstats	PC17	-0.1083	0.0406	-2.6661	0.0077	0.5216	0.0374	1.0165	0.0084	-0.0031	0.0059
ieu-a-1095	BOLTlmm_UKB_genoQCEURN455146_v3_diet_ffq_median_PC18_BgenSnps_mac20_maf0.005_info0.6.sumstats	PC18	0.0244	0.0318	0.7653	0.4441	1.1577	0.0614	1.0397	0.0104	0.0019	0.0065
ieu-a-1095	BOLTlmm_UKB_genoQCEURN455146_v3_diet_ffq_median_PC19_BgenSnps_mac20_maf0.005_info0.6.sumstats	PC19	-0.0459	0.0245	-1.8754	0.0607	1.3699	0.067	1.0284	0.0111	-0.0008	0.0058
ieu-a-1095	BOLTlmm_UKB_genoQCEURN455146_v3_diet_ffq_median_PC20_BgenSnps_mac20_maf0.005_info0.6.sumstats	PC20	0.1017	0.0263	3.8613	0.0001	1.2205	0.0705	1.0135	0.0102	-0.0024	0.0063
ieu-a-1095	BOLTlmm_UKB_genoQCEURN455146_v3_diet_ffq_median_PC21_BgenSnps_mac20_maf0.005_info0.6.sumstats	PC21	-0.0643	0.0376	-1.7096	0.0873	0.6617	0.0424	1.0384	0.0077	-0.0077	0.0059
ieu-a-1095	BOLTlmm_UKB_genoQCEURN455146_v3_diet_ffq_median_PC22_BgenSnps_mac20_maf0.005_info0.6.sumstats	PC22	-0.021	0.0464	-0.452	0.6513	0.2953	0.0371	1.0298	0.008	-0.0023	0.0054
ieu-a-1095	BOLTlmm_UKB_genoQCEURN455146_v3_diet_ffq_median_PC23_BgenSnps_mac20_maf0.005_info0.6.sumstats	PC23	-0.0544	0.0405	-1.344	0.179	0.464	0.0393	1.01	0.0071	0.0128	0.0057
ieu-a-1095	BOLTlmm_UKB_genoQCEURN455146_v3_diet_ffq_median_PC24_BgenSnps_mac20_maf0.005_info0.6.sumstats	PC24	0.1093	0.0316	3.4584	0.0005	0.7787	0.0446	1.0192	0.009	0.0003	0.0055
ieu-a-1095	BOLTlmm_UKB_genoQCEURN455146_v3_diet_ffq_median_PC25_BgenSnps_mac20_maf0.005_info0.6.sumstats	PC25	0.042	0.058	0.7238	0.4692	0.194	0.0295	1.0123	0.007	6.5523e-05	0.0054
ieu-a-1095	BOLTlmm_UKB_genoQCEURN455146_v3_diet_ffq_median_PC26_BgenSnps_mac20_maf0.005_info0.6.sumstats	PC26	-0.0201	0.0388	-0.5178	0.6046	0.7139	0.0422	1.0218	0.0082	-0.0094	0.0065
ieu-a-1095	BOLTlmm_UKB_genoQCEURN455146_v3_diet_ffq_median_PC27_BgenSnps_mac20_maf0.005_info0.6.sumstats	PC27	-0.0263	0.031	-0.8498	0.3954	0.8397	0.057	1.0115	0.0092	-0.0012	0.0057
ieu-a-1095	BOLTlmm_UKB_genoQCEURN455146_v3_diet_ffq_median_PC28_BgenSnps_mac20_maf0.005_info0.6.sumstats	PC28	-0.0862	0.0345	-2.4964	0.0125	0.7151	0.0485	1.0164	0.0087	0.0054	0.0062
ieu-a-1095	BOLTlmm_UKB_genoQCEURN455146_v3_diet_ffq_median_PC29_BgenSnps_mac20_maf0.005_info0.6.sumstats	PC29	-0.0188	0.0367	-0.5139	0.6073	0.657	0.0553	1.0219	0.0103	0.004	0.0064
ieu-a-1095	BOLTlmm_UKB_genoQCEURN455146_v3_diet_ffq_median_PC30_BgenSnps_mac20_maf0.005_info0.6.sumstats	PC30	0.0662	0.0334	1.9834	0.0473	0.696	0.0456	0.9981	0.0081	0.0022	0.0054
ieu-a-1095	BOLTlmm_UKB_genoQCEURN455146_v3_diet_ffq_median_PC31_BgenSnps_mac20_maf0.005_info0.6.sumstats	PC31	0.0277	0.0345	0.8023	0.4224	0.9394	0.0581	1.0215	0.0096	0.0101	0.0067
ieu-a-1095	BOLTlmm_UKB_genoQCEURN455146_v3_diet_ffq_median_PC32_BgenSnps_mac20_maf0.005_info0.6.sumstats	PC32	0.0637	0.0348	1.8301	0.0672	0.6434	0.0422	1.0104	0.0085	-0.004	0.0057
ieu-a-1095	BOLTlmm_UKB_genoQCEURN455146_v3_diet_ffq_median_PC33_BgenSnps_mac20_maf0.005_info0.6.sumstats	PC33	0.0301	0.0359	0.8392	0.4013	0.5726	0.0452	1.0197	0.0088	0.0045	0.0058
ieu-a-1095	BOLTlmm_UKB_genoQCEURN455146_v3_diet_ffq_median_PC34_BgenSnps_mac20_maf0.005_info0.6.sumstats	PC34	-0.0783	0.0512	-1.5293	0.1262	0.1852	0.0307	1.0122	0.0077	0.0021	0.0051
ieu-a-1095	BOLTlmm_UKB_genoQCEURN455146_v3_diet_ffq_median_PC35_BgenSnps_mac20_maf0.005_info0.6.sumstats	PC35	-0.0147	0.038	-0.3875	0.6984	0.4572	0.0428	1.0099	0.0081	-0.0007	0.0054
ieu-a-1095	BOLTlmm_UKB_genoQCEURN455146_v3_diet_ffq_median_PC36_BgenSnps_mac20_maf0.005_info0.6.sumstats	PC36	-0.0756	0.0392	-1.9296	0.0537	0.4824	0.0661	0.9937	0.0114	0.0103	0.0057
ieu-a-1095	BOLTlmm_UKB_genoQCEURN455146_v3_diet_ffq_median_PC37_BgenSnps_mac20_maf0.005_info0.6.sumstats	PC37	0.1514	0.0449	3.3723	0.0007	0.3415	0.0384	1.0088	0.0081	-0.0007	0.0058
ieu-a-1095	BOLTlmm_UKB_genoQCEURN455146_v3_diet_ffq_median_PC38_BgenSnps_mac20_maf0.005_info0.6.sumstats	PC38	-0.0084	0.0418	-0.2013	0.8404	0.3298	0.0347	1.0041	0.0077	-0.0043	0.0058
ieu-a-1095	BOLTlmm_UKB_genoQCEURN455146_v3_diet_ffq_median_PC39_BgenSnps_mac20_maf0.005_info0.6.sumstats	PC39	-0.0938	0.0346	-2.7094	0.0067	0.4965	0.0421	1.0131	0.008	0.0022	0.0057
ieu-a-1095	BOLTlmm_UKB_genoQCEURN455146_v3_diet_ffq_median_PC40_BgenSnps_mac20_maf0.005_info0.6.sumstats	PC40	0.0946	0.0423	2.2371	0.0253	0.3645	0.0364	1.0684	0.0076	-0.0104	0.0055
ieu-a-1095	BOLTlmm_UKB_genoQCEURN455146_v3_diet_ffq_median_PC41_BgenSnps_mac20_maf0.005_info0.6.sumstats	PC41	-0.0536	0.0449	-1.1933	0.2327	0.3132	0.035	1.0094	0.0077	0.0055	0.0053
ieu-a-1095	BOLTlmm_UKB_genoQCEURN455146_v3_diet_ffq_median_PC42_BgenSnps_mac20_maf0.005_info0.6.sumstats	PC42	-0.029	0.0423	-0.6854	0.4931	0.305	0.0363	1.0135	0.0075	-0.002	0.0052
ieu-a-1095	BOLTlmm_UKB_genoQCEURN455146_v3_diet_ffq_median_PC43_BgenSnps_mac20_maf0.005_info0.6.sumstats	PC43	0.0663	0.0273	2.4291	0.0151	1.1416	0.0854	1.0004	0.0109	0.0091	0.0059
ieu-a-1095	BOLTlmm_UKB_genoQCEURN455146_v3_diet_ffq_median_PC44_BgenSnps_mac20_maf0.005_info0.6.sumstats	PC44	0.0141	0.0459	0.3062	0.7594	0.2868	0.0318	1.0504	0.007	0.0003	0.0058
ieu-a-1095	BOLTlmm_UKB_genoQCEURN455146_v3_diet_ffq_median_PC45_BgenSnps_mac20_maf0.005_info0.6.sumstats	PC45	0.0867	0.0376	2.3031	0.0213	0.4233	0.0424	1.0169	0.008	-0.0023	0.0056
ieu-a-1095	BOLTlmm_UKB_genoQCEURN455146_v3_diet_ffq_median_PC46_BgenSnps_mac20_maf0.005_info0.6.sumstats	PC46	0.02	0.0515	0.3886	0.6976	0.2299	0.0341	1.02	0.0076	-0.0062	0.0058
ieu-a-1095	BOLTlmm_UKB_genoQCEURN455146_v3_diet_ffq_median_PC47_BgenSnps_mac20_maf0.005_info0.6.sumstats	PC47	0.1013	0.0751	1.3485	0.1775	0.1187	0.0278	1.0124	0.007	-0.0038	0.0053
ieu-a-1095	BOLTlmm_UKB_genoQCEURN455146_v3_diet_ffq_median_PC48_BgenSnps_mac20_maf0.005_info0.6.sumstats	PC48	0.1142	0.0913	1.2513	0.2108	0.0595	0.0266	1.0068	0.0068	-0.0098	0.0054
ieu-a-1095	BOLTlmm_UKB_genoQCEURN455146_v3_diet_ffq_median_PC49_BgenSnps_mac20_maf0.005_info0.6.sumstats	PC49	-0.0304	0.067	-0.4536	0.6502	0.1413	0.0297	0.9984	0.0073	0.0087	0.0055
ieu-a-1095	BOLTlmm_UKB_genoQCEURN455146_v3_diet_ffq_median_PC50_BgenSnps_mac20_maf0.005_info0.6.sumstats	PC50	-0.0045	0.1056	-0.0423	0.9663	0.0529	0.0267	0.9983	0.0069	0.0006	0.0055
ieu-a-1095	BOLTlmm_UKB_genoQCEURN455146_v3_diet_ffq_median_PC52_BgenSnps_mac20_maf0.005_info0.6.sumstats	PC52	0.0973	0.0557	1.745	0.081	0.1802	0.0284	1.0084	0.0067	-0.005	0.0052
ieu-a-1095	BOLTlmm_UKB_genoQCEURN455146_v3_diet_ffq_median_PC53_BgenSnps_mac20_maf0.005_info0.6.sumstats	PC53	-0.0689	0.0483	-1.4257	0.1539	0.2928	0.0307	1.0156	0.0068	0.0004	0.0065
ieu-a-1095	BOLTlmm_UKB_genoQCEURN455146_v3_diet_ffq_median_PC54_BgenSnps_mac20_maf0.005_info0.6.sumstats	PC54	-0.0179	0.0649	-0.2753	0.7831	0.1171	0.0256	0.9935	0.0058	0.001	0.0053
ieu-a-1095	BOLTlmm_UKB_genoQCEURN455146_v3_diet_ffq_median_PC55_BgenSnps_mac20_maf0.005_info0.6.sumstats	PC55	-0.0006	0.043	-0.0142	0.9886	0.3165	0.036	1.0018	0.0073	-0.0023	0.0052
ieu-a-1095	BOLTlmm_UKB_genoQCEURN455146_v3_diet_ffq_median_PC57_BgenSnps_mac20_maf0.005_info0.6.sumstats	PC57	0.0177	0.0429	0.4131	0.6796	0.3366	0.032	1.0136	0.0067	-0.0062	0.0057
ieu-a-1095	BOLTlmm_UKB_genoQCEURN455146_v3_diet_ffq_median_PC58_BgenSnps_mac20_maf0.005_info0.6.sumstats	PC58	0.0347	0.0677	0.5123	0.6084	0.0925	0.0275	0.9973	0.0066	0.0025	0.005
ieu-a-1095	BOLTlmm_UKB_genoQCEURN455146_v3_diet_ffq_median_PC62_BgenSnps_mac20_maf0.005_info0.6.sumstats	PC62	-0.1561	0.2578	-0.6057	0.5447	0.0131	0.0286	1.0196	0.0067	-0.0003	0.0051
ieu-a-1095	BOLTlmm_UKB_genoQCEURN455146_v3_diet_ffq_median_PC65_BgenSnps_mac20_maf0.005_info0.6.sumstats	PC65	-0.0846	0.0899	-0.9401	0.3472	0.0704	0.028	1.0065	0.0072	0.0065	0.0053
ieu-a-1095	BOLTlmm_UKB_genoQCEURN455146_v3_diet_ffq_median_PC67_BgenSnps_mac20_maf0.005_info0.6.sumstats	PC67	-0.025	0.0814	-0.3067	0.7591	0.0706	0.0279	0.9933	0.007	5.0561e-05	0.005
ieu-a-1095	BOLTlmm_UKB_genoQCEURN455146_v3_diet_ffq_median_PC81_BgenSnps_mac20_maf0.005_info0.6.sumstats	PC81	0.2212	0.1125	1.9668	0.0492	0.058	0.0263	0.9966	0.0065	-0.0087	0.0057
ieu-a-1095	BOLTlmm_UKB_genoQCEURN455146_v3_diet_fortwine_glassespermonth.derived.average_QT_BgenSnps_mac20_maf0.005_info0.6.sumstats	fortwine glasses per month	-0.0147	0.0546	-0.2697	0.7874	0.1717	0.0289	1.0114	0.0072	-0.0058	0.0051
ieu-a-1095	BOLTlmm_UKB_genoQCEURN455146_v3_diet_freshfruit_piecesperday.1309.average_QT_BgenSnps_mac20_maf0.005_info0.6.sumstats	pieces of fresh fruit per day	-0.1037	0.0286	-3.6251	0.0003	2.08	0.1128	1.0034	0.0149	0.0069	0.0076
ieu-a-1095	BOLTlmm_UKB_genoQCEURN455146_v3_diet_hotdrinktemp.1518.average_QT_BgenSnps_mac20_maf0.005_info0.6.sumstats	temperature of hot drinks	-0.0096	0.026	-0.37	0.7114	1.5792	0.0796	1.0177	0.0112	0.009	0.0066
ieu-a-1095	BOLTlmm_UKB_genoQCEURN455146_v3_diet_milk_typeused.1418.average_bin_BgenSnps_mac20_maf0.005_info0.6.sumstats	milk type: dairy-based milk vs. never	0.0217	0.0422	0.5143	0.607	0.3714	0.0355	1.0136	0.0076	0.0096	0.0055
ieu-a-1095	BOLTlmm_UKB_genoQCEURN455146_v3_diet_milk_typeused.1418.average_bin2_BgenSnps_mac20_maf0.005_info0.6.sumstats	milk type: any milk vs. never	0.022	0.0426	0.5154	0.6063	0.3688	0.0351	1.0143	0.0076	0.0093	0.0055
ieu-a-1095	BOLTlmm_UKB_genoQCEURN455146_v3_diet_milk_typeused.1418.average_bin4_BgenSnps_mac20_maf0.005_info0.6.sumstats	milk type: full cream vs. never	0.1682	0.0433	3.8808	0.0001	0.337	0.0349	1.016	0.0075	0.0053	0.0054
ieu-a-1095	BOLTlmm_UKB_genoQCEURN455146_v3_diet_milk_typeused.1418.average_bin5_BgenSnps_mac20_maf0.005_info0.6.sumstats	milk type: full cream vs. any other	0.2667	0.0418	6.3857	1.7063e-10	0.4036	0.0376	1.0224	0.008	-0.0032	0.0056
ieu-a-1095	BOLTlmm_UKB_genoQCEURN455146_v3_diet_milk_typeused.1418.average_bin6_BgenSnps_mac20_maf0.005_info0.6.sumstats	milk type: semi-skimmed vs. never	0.0418	0.0415	1.0082	0.3134	0.4001	0.0366	1.0133	0.0076	0.0095	0.0056
ieu-a-1095	BOLTlmm_UKB_genoQCEURN455146_v3_diet_milk_typeused.1418.average_bin7_BgenSnps_mac20_maf0.005_info0.6.sumstats	milk type: semi-skimmed vs. any other	0.1503	0.044	3.4121	0.0006	0.3842	0.034	1.0083	0.0069	0.005	0.0058
ieu-a-1095	BOLTlmm_UKB_genoQCEURN455146_v3_diet_milk_typeused.1418.average_bin8_BgenSnps_mac20_maf0.005_info0.6.sumstats	milk type: skimmed vs. never	-0.0966	0.046	-2.1013	0.0356	0.3174	0.0331	1.0143	0.0073	0.0093	0.0055
ieu-a-1095	BOLTlmm_UKB_genoQCEURN455146_v3_diet_milk_typeused.1418.average_bin9_BgenSnps_mac20_maf0.005_info0.6.sumstats	milk type: skimmed vs. any other	-0.266	0.0389	-6.8345	8.2314e-12	0.5383	0.0407	1.0168	0.0076	9.3443e-06	0.0057
ieu-a-1095	BOLTlmm_UKB_genoQCEURN455146_v3_diet_milk_typeused.1418.average_bin10_BgenSnps_mac20_maf0.005_info0.6.sumstats	milk type: soy milk vs. never	-0.0083	0.0469	-0.1778	0.8588	0.3099	0.0311	1.0102	0.0072	0.0084	0.0054
ieu-a-1095	BOLTlmm_UKB_genoQCEURN455146_v3_diet_milk_typeused.1418.average_bin11_BgenSnps_mac20_maf0.005_info0.6.sumstats	milk type: soy milk vs. any other	-0.0506	0.0485	-1.0436	0.2966	0.249	0.0345	1.017	0.0075	0.003	0.0054
ieu-a-1095	BOLTlmm_UKB_genoQCEURN455146_v3_diet_milk_typeused.1418.average_bin12_BgenSnps_mac20_maf0.005_info0.6.sumstats	milk type: other milk vs. any other	0.0057	0.0699	0.0811	0.9354	0.1137	0.0316	1.0078	0.0073	0.0025	0.0054
ieu-a-1095	BOLTlmm_UKB_genoQCEURN455146_v3_diet_milk_typeused.1418.average_QT3_BgenSnps_mac20_maf0.005_info0.6.sumstats	milk type: skimmed, semi-skimmed, full cream (QT)	0.2704	0.035	7.7238	1.129e-14	0.6782	0.0483	1.0242	0.0083	0.0032	0.0059
ieu-a-1095	BOLTlmm_UKB_genoQCEURN455146_v3_diet_nevereatcategories.6144.average_bin_BgenSnps_mac20_maf0.005_info0.6.sumstats	never eat eggs vs. no eggs, dairy, wheat, or sugar restrictions	-0.1095	0.0494	-2.2168	0.0266	0.2349	0.0295	1.0027	0.0064	-0.0031	0.0059
ieu-a-1095	BOLTlmm_UKB_genoQCEURN455146_v3_diet_nevereatcategories.6144.average_bin2_BgenSnps_mac20_maf0.005_info0.6.sumstats	never eat eggs vs. no eggs restrictions	-0.0829	0.0552	-1.5036	0.1327	0.1849	0.0288	1.0022	0.0063	-0.0039	0.0059
ieu-a-1095	BOLTlmm_UKB_genoQCEURN455146_v3_diet_nevereatcategories.6144.average_bin3_BgenSnps_mac20_maf0.005_info0.6.sumstats	never eat dairy vs. no eggs, dairy, wheat, or sugar restrictions	-0.2065	0.0658	-3.138	0.0017	0.1504	0.0293	1.0153	0.0066	0.0034	0.0058
ieu-a-1095	BOLTlmm_UKB_genoQCEURN455146_v3_diet_nevereatcategories.6144.average_bin4_BgenSnps_mac20_maf0.005_info0.6.sumstats	never eat dairy vs. no dairy restrictions	-0.2022	0.0794	-2.5459	0.0109	0.1022	0.0275	1.0141	0.0063	0.0028	0.0057
ieu-a-1095	BOLTlmm_UKB_genoQCEURN455146_v3_diet_nevereatcategories.6144.average_bin5_BgenSnps_mac20_maf0.005_info0.6.sumstats	never eat wheat vs. no eggs, dairy, wheat, or sugar restrictions	-0.2363	0.0654	-3.6142	0.0003	0.1501	0.0319	1.0152	0.007	0.0114	0.0054
ieu-a-1095	BOLTlmm_UKB_genoQCEURN455146_v3_diet_nevereatcategories.6144.average_bin6_BgenSnps_mac20_maf0.005_info0.6.sumstats	never eat wheat vs. no wheat restrictions	-0.2473	0.0838	-2.9526	0.0032	0.0957	0.0293	1.0147	0.0068	0.0111	0.0053
ieu-a-1095	BOLTlmm_UKB_genoQCEURN455146_v3_diet_nevereatcategories.6144.average_bin7_BgenSnps_mac20_maf0.005_info0.6.sumstats	never eat sugar vs. no eggs, dairy, wheat, or sugar restrictions	-0.1725	0.0274	-6.2892	3.1913e-10	1.1998	0.0516	1.0093	0.009	0.0088	0.0058
ieu-a-1095	BOLTlmm_UKB_genoQCEURN455146_v3_diet_nevereatcategories.6144.average_bin8_BgenSnps_mac20_maf0.005_info0.6.sumstats	never eat sugar vs. no sugar restrictions	-0.1708	0.0275	-6.2034	5.524e-10	1.1895	0.0524	1.0154	0.0089	0.0076	0.0057
ieu-a-1095	BOLTlmm_UKB_genoQCEURN455146_v3_diet_nonoilyfish_overallfreq.1339.average_QT_BgenSnps_mac20_maf0.005_info0.6.sumstats	overall non-oily fish intake	-0.0976	0.0364	-2.6843	0.0073	0.6477	0.0451	1.0271	0.0088	0.0008	0.0059
ieu-a-1095	BOLTlmm_UKB_genoQCEURN455146_v3_diet_oilyfish_overallfreq.1329.average_QT_BgenSnps_mac20_maf0.005_info0.6.sumstats	overall oily fish intake	-0.1041	0.0274	-3.8015	0.0001	1.6305	0.0937	1.0163	0.015	0.0159	0.0069
ieu-a-1095	BOLTlmm_UKB_genoQCEURN455146_v3_diet_otheralcohol_glassespermonth.derived.average_QT_BgenSnps_mac20_maf0.005_info0.6.sumstats	other alcohol glasses per month	0.1332	0.0845	1.5761	0.115	0.0813	0.0297	1.0042	0.0069	-0.0024	0.0052
ieu-a-1095	BOLTlmm_UKB_genoQCEURN455146_v3_diet_pork_overallfreq.1389.average_QT_BgenSnps_mac20_maf0.005_info0.6.sumstats	overall pork intake	-0.0382	0.0306	-1.2489	0.2117	0.791	0.0487	1.0232	0.0087	0.0004	0.0057
ieu-a-1095	BOLTlmm_UKB_genoQCEURN455146_v3_diet_poultry_overallfreq.1359.average_QT_BgenSnps_mac20_maf0.005_info0.6.sumstats	overall poultry intake	-0.0945	0.0326	-2.8952	0.0038	0.741	0.0464	1.0124	0.0089	-0.001	0.0058
ieu-a-1095	BOLTlmm_UKB_genoQCEURN455146_v3_diet_processmeat_overallfreq.1349.average_QT_BgenSnps_mac20_maf0.005_info0.6.sumstats	overall processed meat intake	0.0782	0.0278	2.8178	0.0048	1.0136	0.0663	1.0327	0.0109	-0.0158	0.0064
ieu-a-1095	BOLTlmm_UKB_genoQCEURN455146_v3_diet_rawveg_TBSperday.1299.average_QT_BgenSnps_mac20_maf0.005_info0.6.sumstats	tablespoons of raw vegetables per day	-0.0798	0.0308	-2.5934	0.0095	1.3693	0.0599	1.0032	0.0102	0.0058	0.0067
ieu-a-1095	BOLTlmm_UKB_genoQCEURN455146_v3_diet_redwine_glassespermonth.derived.average_QT_BgenSnps_mac20_maf0.005_info0.6.sumstats	red wine glasses per month	0.0398	0.0274	1.4536	0.1461	1.2408	0.0611	1.0264	0.01	0.0087	0.006
ieu-a-1095	BOLTlmm_UKB_genoQCEURN455146_v3_diet_spirits_measurespermonth.derived.average_QT_BgenSnps_mac20_maf0.005_info0.6.sumstats	spirits measures per month	-0.0407	0.0384	-1.0589	0.2896	0.553	0.0367	1.0233	0.0075	-0.0035	0.0058
ieu-a-1095	BOLTlmm_UKB_genoQCEURN455146_v3_diet_spread_typeused.1428.0.nonbutterspread_typeused.2654.combined_bin1_BgenSnps_mac20_maf0.005_info0.6.sumstats	spread type: all spreads vs. never	0.1764	0.0355	4.9724	6.6113e-07	0.5919	0.0409	1.0108	0.0085	-0.0027	0.0057
ieu-a-1095	BOLTlmm_UKB_genoQCEURN455146_v3_diet_spread_typeused.1428.0.nonbutterspread_typeused.2654.combined_bin2_BgenSnps_mac20_maf0.005_info0.6.sumstats	spread type: butter + margarine vs. never	0.2017	0.0342	5.8936	3.7779e-09	0.6972	0.0413	1.0066	0.0083	-0.0044	0.0058
ieu-a-1095	BOLTlmm_UKB_genoQCEURN455146_v3_diet_spread_typeused.1428.0.nonbutterspread_typeused.2654.combined_bin3_BgenSnps_mac20_maf0.005_info0.6.sumstats	spread type: any oil based spread vs. never	0.1139	0.0376	3.0284	0.0025	0.4696	0.0366	1.0082	0.0075	0.0015	0.0054
ieu-a-1095	BOLTlmm_UKB_genoQCEURN455146_v3_diet_spread_typeused.1428.0.nonbutterspread_typeused.2654.combined_bin4_BgenSnps_mac20_maf0.005_info0.6.sumstats	spread type: butter and butter-like spreads vs. oil-based spreads	0.1749	0.0334	5.2305	1.6909e-07	0.6088	0.0421	0.9984	0.0083	-0.009	0.0056
ieu-a-1095	BOLTlmm_UKB_genoQCEURN455146_v3_diet_spread_typeused.1428.0.nonbutterspread_typeused.2654.combined_bin5_BgenSnps_mac20_maf0.005_info0.6.sumstats	spread type: butter and margarine spreads vs. oil-based spreads	0.164	0.0311	5.2794	1.2959e-07	0.7528	0.0451	1.0025	0.0086	-0.0087	0.0058
ieu-a-1095	BOLTlmm_UKB_genoQCEURN455146_v3_diet_spread_typeused.1428.0.nonbutterspread_typeused.2654.combined_bin6_BgenSnps_mac20_maf0.005_info0.6.sumstats	spread type: butter vs. never	0.2062	0.0331	6.2392	4.3986e-10	0.7852	0.0419	1.0075	0.0084	-0.0048	0.0061
ieu-a-1095	BOLTlmm_UKB_genoQCEURN455146_v3_diet_spread_typeused.1428.0.nonbutterspread_typeused.2654.combined_bin7_BgenSnps_mac20_maf0.005_info0.6.sumstats	spread type: butter vs. any other	0.1857	0.0292	6.3698	1.8925e-10	1.1047	0.0507	1.0001	0.0093	-0.0056	0.0067
ieu-a-1095	BOLTlmm_UKB_genoQCEURN455146_v3_diet_spread_typeused.1428.0.nonbutterspread_typeused.2654.combined_bin10_BgenSnps_mac20_maf0.005_info0.6.sumstats	spread type: tub margarine vs. never	0.0938	0.0384	2.4455	0.0145	0.4809	0.037	1.0182	0.0076	-0.0008	0.0054
ieu-a-1095	BOLTlmm_UKB_genoQCEURN455146_v3_diet_spread_typeused.1428.0.nonbutterspread_typeused.2654.combined_bin11_BgenSnps_mac20_maf0.005_info0.6.sumstats	spread type: tub margarine vs. any other	-0.0237	0.0396	-0.5989	0.5493	0.3848	0.0311	1.0221	0.0074	0.002	0.0055
ieu-a-1095	BOLTlmm_UKB_genoQCEURN455146_v3_diet_spread_typeused.1428.0.nonbutterspread_typeused.2654.combined_bin12_BgenSnps_mac20_maf0.005_info0.6.sumstats	spread type: flora + benecol vs. never	0.1442	0.0413	3.491	0.0005	0.3642	0.0356	1.0095	0.0077	-0.0031	0.0054
ieu-a-1095	BOLTlmm_UKB_genoQCEURN455146_v3_diet_spread_typeused.1428.0.nonbutterspread_typeused.2654.combined_bin13_BgenSnps_mac20_maf0.005_info0.6.sumstats	spread type: flora + benecol vs. any other	0.0243	0.0503	0.4823	0.6296	0.215	0.0356	1.0207	0.0093	-0.0027	0.0054
ieu-a-1095	BOLTlmm_UKB_genoQCEURN455146_v3_diet_spread_typeused.1428.0.nonbutterspread_typeused.2654.combined_bin14_BgenSnps_mac20_maf0.005_info0.6.sumstats	spread type: olive oil spread vs. never	0.1649	0.0405	4.0729	4.644e-05	0.35	0.0319	1.0034	0.0067	-0.0026	0.0052
ieu-a-1095	BOLTlmm_UKB_genoQCEURN455146_v3_diet_spread_typeused.1428.0.nonbutterspread_typeused.2654.combined_bin15_BgenSnps_mac20_maf0.005_info0.6.sumstats	spread type: olive oil spread vs. any other	-0.0075	0.0505	-0.1489	0.8816	0.2379	0.0358	0.996	0.0069	-0.0004	0.0055
ieu-a-1095	BOLTlmm_UKB_genoQCEURN455146_v3_diet_spread_typeused.1428.0.nonbutterspread_typeused.2654.combined_bin16_BgenSnps_mac20_maf0.005_info0.6.sumstats	spread type: other oil-based spread vs. never	0.0684	0.0414	1.6533	0.0983	0.4287	0.0365	1.0141	0.0076	0.0048	0.0057
ieu-a-1095	BOLTlmm_UKB_genoQCEURN455146_v3_diet_spread_typeused.1428.0.nonbutterspread_typeused.2654.combined_bin17_BgenSnps_mac20_maf0.005_info0.6.sumstats	spread type: other oil-based spread vs. any other	-0.186	0.0487	-3.8157	0.0001	0.2723	0.0364	1.0197	0.008	0.0109	0.0056
ieu-a-1095	BOLTlmm_UKB_genoQCEURN455146_v3_diet_spread_typeused.1428.0.nonbutterspread_typeused.2654.combined_bin18_BgenSnps_mac20_maf0.005_info0.6.sumstats	spread type: low fat spread vs. never	0.044	0.0458	0.962	0.336	0.2438	0.0365	1.0103	0.0079	-0.004	0.0054
ieu-a-1095	BOLTlmm_UKB_genoQCEURN455146_v3_diet_spread_typeused.1428.0.nonbutterspread_typeused.2654.combined_bin19_BgenSnps_mac20_maf0.005_info0.6.sumstats	spread type: low fat spread vs. any other	-0.1449	0.0573	-2.5288	0.0114	0.168	0.0313	1.0026	0.007	-0.0057	0.0053
ieu-a-1095	BOLTlmm_UKB_genoQCEURN455146_v3_diet_tea_cupsperday.1488.average_QT_BgenSnps_mac20_maf0.005_info0.6.sumstats	cups of tea per day	0.0314	0.0275	1.1413	0.2537	1.5951	0.0887	1.0154	0.0124	-0.004	0.0063
ieu-a-1095	BOLTlmm_UKB_genoQCEURN455146_v3_diet_water_glassesperday.1528.average_QT_BgenSnps_mac20_maf0.005_info0.6.sumstats	glasses of water per day	-0.0578	0.0264	-2.1878	0.0287	1.9888	0.0882	1.0427	0.0122	-0.0053	0.0064

## Sheet: IVs
Table S2. Instrumental variables of Mendelian Randomization study
SNP	effect_allele.exposure	other_allele.exposure	eaf.exposure	beta.exposure	se.exposure	pval.exposure	exposure	mr_keep.exposure	pval_origin.exposure	id.exposure	data_source.exposure	Rsquare	Fvalue
rs72720396	A	G	0.769547	-0.0169249	0.002739	6.1e-10	exposure	TRUE	reported	among current drinkers, drinks usually with meals: yes + it varies vs. no	textfile	0.000209274	38.1824
rs5877	T	C	0.670326	-0.0154653	0.00246003	3.5e-10	exposure	TRUE	reported	among current drinkers, drinks usually with meals: yes + it varies vs. no	textfile	0.00021661	39.5213
rs2853603	T	C	0.271983	0.0148658	0.00259407	9.2e-09	exposure	TRUE	reported	among current drinkers, drinks usually with meals: yes + it varies vs. no	textfile	0.00018	32.8404
rs6805189	T	C	0.521128	-0.015026	0.00231397	7.7e-11	exposure	TRUE	reported	among current drinkers, drinks usually with meals: yes + it varies vs. no	textfile	0.000231104	42.1664
rs1714082	G	A	0.439928	0.013029	0.00233214	2.3e-08	exposure	TRUE	reported	among current drinkers, drinks usually with meals: yes + it varies vs. no	textfile	0.000171071	31.211
rs6821766	G	C	0.761349	0.0161274	0.00270873	2.5e-09	exposure	TRUE	reported	among current drinkers, drinks usually with meals: yes + it varies vs. no	textfile	0.00019429	35.4481
rs35124684	T	C	0.663962	0.0137541	0.00244871	2.3e-08	exposure	TRUE	reported	among current drinkers, drinks usually with meals: yes + it varies vs. no	textfile	0.000172923	31.5489
rs66905828	A	C	0.703757	-0.0138814	0.00253182	3.5e-08	exposure	TRUE	reported	among current drinkers, drinks usually with meals: yes + it varies vs. no	textfile	0.000164766	30.0605
rs12535428	C	T	0.68396	-0.0138884	0.00250334	3e-08	exposure	TRUE	reported	among current drinkers, drinks usually with meals: yes + it varies vs. no	textfile	0.000168705	30.7794
rs4836866	G	A	0.296142	-0.014684	0.00253308	6.5e-09	exposure	TRUE	reported	among current drinkers, drinks usually with meals: yes + it varies vs. no	textfile	0.000184182	33.6036
rs73480560	C	T	0.737835	0.0147628	0.00264875	2.8e-08	exposure	TRUE	reported	among current drinkers, drinks usually with meals: yes + it varies vs. no	textfile	0.000170262	31.0635
rs58734839	T	C	0.734039	0.0156104	0.00261864	1.9e-09	exposure	TRUE	reported	among current drinkers, drinks usually with meals: yes + it varies vs. no	textfile	0.000194773	35.5363
rs898751	C	T	0.508159	0.01818	0.00230923	3.4e-15	exposure	TRUE	reported	among current drinkers, drinks usually with meals: yes + it varies vs. no	textfile	0.000339659	61.9796
rs3101336	T	C	0.397682	0.0156409	0.00227403	6.8e-12	exposure	TRUE	reported	bread type: white vs. any other	textfile	0.000259272	47.3071
rs72720396	A	G	0.770016	0.0155413	0.00264568	4.4e-09	exposure	TRUE	reported	bread type: white vs. any other	textfile	0.000189128	34.5061
rs74358526	A	T	0.492407	0.0126124	0.00225704	2.6e-08	exposure	TRUE	reported	bread type: white vs. any other	textfile	0.000171151	31.2257
rs74676797	G	A	0.191145	0.0177451	0.00292343	1.4e-09	exposure	TRUE	reported	bread type: white vs. any other	textfile	0.000201939	36.844
rs4337521	C	T	0.391756	-0.0127112	0.00228525	2.1e-08	exposure	TRUE	reported	bread type: white vs. any other	textfile	0.000169578	30.9386
rs4667823	T	C	0.673718	0.0137941	0.00237606	6.2e-09	exposure	TRUE	reported	bread type: white vs. any other	textfile	0.000184726	33.7029
rs62180988	C	A	0.682118	-0.0131254	0.00239668	3.9e-08	exposure	TRUE	reported	bread type: white vs. any other	textfile	0.000164388	29.9916
rs60795232	A	G	0.727039	-0.0147641	0.00250612	3.3e-09	exposure	TRUE	reported	bread type: white vs. any other	textfile	0.000190224	34.7061
rs2218182	G	A	0.204412	0.0160046	0.00276467	9.4e-09	exposure	TRUE	reported	bread type: white vs. any other	textfile	0.000183679	33.5118
rs17554407	G	A	0.791933	-0.0153711	0.00275625	2.7e-08	exposure	TRUE	reported	bread type: white vs. any other	textfile	0.000170465	31.1005
rs7632267	G	A	0.331956	0.0218299	0.00268402	4.7e-16	exposure	TRUE	reported	bread type: white vs. any other	textfile	0.000362503	66.1496
rs145311166	A	G	0.975682	-0.0426726	0.00741853	8.9e-09	exposure	TRUE	reported	bread type: white vs. any other	textfile	0.000181351	33.087
rs6447123	A	G	0.859611	-0.018573	0.00320932	6.8e-09	exposure	TRUE	reported	bread type: white vs. any other	textfile	0.000183567	33.4914
rs6847684	G	C	0.784868	-0.0158726	0.00271852	4.7e-09	exposure	TRUE	reported	bread type: white vs. any other	textfile	0.000186847	34.0899
rs4698920	G	A	0.342331	0.0128133	0.00235129	4.7e-08	exposure	TRUE	reported	bread type: white vs. any other	textfile	0.000162771	29.6965
rs13358960	T	C	0.677749	0.0131734	0.00238825	3.5e-08	exposure	TRUE	reported	bread type: white vs. any other	textfile	0.000166763	30.4251
rs9293499	T	A	0.884643	0.0218619	0.00358728	1.3e-09	exposure	TRUE	reported	bread type: white vs. any other	textfile	0.000203561	37.1399
rs806794	A	G	0.727978	0.014387	0.00250774	9.3e-09	exposure	TRUE	reported	bread type: white vs. any other	textfile	0.000180399	32.9132
rs9320823	T	C	0.397671	-0.0165047	0.00228078	4.4e-13	exposure	TRUE	reported	bread type: white vs. any other	textfile	0.000286986	52.3653
rs6569571	C	T	0.900732	0.020932	0.00373317	1.5e-08	exposure	TRUE	reported	bread type: white vs. any other	textfile	0.000172317	31.4385
rs10253861	G	A	0.447804	0.0128017	0.0022454	1.4e-08	exposure	TRUE	reported	bread type: white vs. any other	textfile	0.000178159	32.5045
rs6981201	G	C	0.540342	-0.0136242	0.00223871	1.3e-09	exposure	TRUE	reported	bread type: white vs. any other	textfile	0.00020299	37.0358
rs6987861	G	A	0.232403	0.0147713	0.00263781	2.3e-08	exposure	TRUE	reported	bread type: white vs. any other	textfile	0.000171875	31.3578
rs1147198	G	T	0.231008	0.0155741	0.0026418	3.2e-09	exposure	TRUE	reported	bread type: white vs. any other	textfile	0.000190485	34.7537
rs2393638	G	A	0.394698	0.012645	0.00228688	2.9e-08	exposure	TRUE	reported	bread type: white vs. any other	textfile	0.000167577	30.5736
rs9422753	T	C	0.809964	0.0157109	0.00284668	4.1e-08	exposure	TRUE	reported	bread type: white vs. any other	textfile	0.000166951	30.4593
rs10791889	C	T	0.73729	-0.0138652	0.00253613	4.5e-08	exposure	TRUE	reported	bread type: white vs. any other	textfile	0.000163823	29.8885
rs7110786	C	T	0.57871	0.0130994	0.00225336	7e-09	exposure	TRUE	reported	bread type: white vs. any other	textfile	0.000185224	33.7938
rs10875906	C	T	0.722445	0.014111	0.00252218	2.1e-08	exposure	TRUE	reported	bread type: white vs. any other	textfile	0.000171564	31.301
rs9512996	A	G	0.373128	-0.0135798	0.00230455	4.5e-09	exposure	TRUE	reported	bread type: white vs. any other	textfile	0.000190313	34.7224
rs6561943	C	T	0.742883	-0.0147578	0.00255212	6.8e-09	exposure	TRUE	reported	bread type: white vs. any other	textfile	0.000183273	33.4377
rs869731	C	T	0.608424	-0.0152772	0.00229474	3.1e-11	exposure	TRUE	reported	bread type: white vs. any other	textfile	0.000242914	44.3216
rs9922390	G	T	0.830883	-0.0168377	0.00297477	1.6e-08	exposure	TRUE	reported	bread type: white vs. any other	textfile	0.000175598	32.0372
rs55938681	A	T	0.835893	-0.0167588	0.00300926	2.9e-08	exposure	TRUE	reported	bread type: white vs. any other	textfile	0.000169992	31.0143
rs1421085	T	C	0.596967	0.0183688	0.00227284	5.2e-16	exposure	TRUE	reported	bread type: white vs. any other	textfile	0.000357936	65.3159
rs898751	C	T	0.50739	-0.0146281	0.00223043	6e-11	exposure	TRUE	reported	bread type: white vs. any other	textfile	0.00023574	43.0124
rs4528662	T	C	0.547481	0.012891	0.00224783	9.8e-09	exposure	TRUE	reported	bread type: white vs. any other	textfile	0.000180262	32.8883
rs1111208	C	G	0.56866	-0.0133931	0.00225447	2.7e-09	exposure	TRUE	reported	bread type: white vs. any other	textfile	0.000193431	35.2914
rs17782313	T	C	0.767163	0.0179748	0.00263732	9.2e-12	exposure	TRUE	reported	bread type: white vs. any other	textfile	0.000254583	46.4513
rs429358	T	C	0.84523	0.0194366	0.00308596	3.2e-10	exposure	TRUE	reported	bread type: white vs. any other	textfile	0.000217422	39.6694
rs57545942	C	T	0.860104	0.0183299	0.00322825	1.6e-08	exposure	TRUE	reported	bread type: white vs. any other	textfile	0.000176704	32.239
rs6092192	C	A	0.756585	-0.0147396	0.00260124	1.5e-08	exposure	TRUE	reported	bread type: white vs. any other	textfile	0.000175983	32.1074
rs6577505	T	A	0.328267	0.0155048	0.00285393	4.9e-08	exposure	TRUE	reported	bread type: wholemeal/wholegrain vs. any other	textfile	0.000161775	29.5149
rs1841499	A	T	0.403112	-0.0180182	0.00250195	4.8e-13	exposure	TRUE	reported	bread type: wholemeal/wholegrain vs. any other	textfile	0.000284236	51.8634
rs6428600	C	G	0.551081	-0.0143738	0.00247243	6e-09	exposure	TRUE	reported	bread type: wholemeal/wholegrain vs. any other	textfile	0.000185247	33.798
rs12615184	C	G	0.392303	0.014663	0.00252104	6.4e-09	exposure	TRUE	reported	bread type: wholemeal/wholegrain vs. any other	textfile	0.000185414	33.8284
rs11692083	G	A	0.438631	-0.0147467	0.00248269	3.4e-09	exposure	TRUE	reported	bread type: wholemeal/wholegrain vs. any other	textfile	0.000193374	35.2809
rs7609489	T	A	0.615361	0.0176025	0.00255194	6.1e-12	exposure	TRUE	reported	bread type: wholemeal/wholegrain vs. any other	textfile	0.000260754	47.5777
rs60795232	A	G	0.727039	0.0150084	0.00275992	3.8e-08	exposure	TRUE	reported	bread type: wholemeal/wholegrain vs. any other	textfile	0.000162085	29.5713
rs7626445	C	T	0.34306	-0.0165145	0.00294057	1.8e-08	exposure	TRUE	reported	bread type: wholemeal/wholegrain vs. any other	textfile	0.000172874	31.5401
rs72913870	G	A	0.889012	0.0225605	0.0039181	9e-09	exposure	TRUE	reported	bread type: wholemeal/wholegrain vs. any other	textfile	0.000181721	33.1544
rs6780833	G	A	0.604131	0.0136888	0.00251415	4.6e-08	exposure	TRUE	reported	bread type: wholemeal/wholegrain vs. any other	textfile	0.000162486	29.6445
rs4698920	G	A	0.342331	-0.0141048	0.00258954	4.5e-08	exposure	TRUE	reported	bread type: wholemeal/wholegrain vs. any other	textfile	0.000162613	29.6677
rs150534	G	A	0.475604	-0.0138459	0.00245638	1.4e-08	exposure	TRUE	reported	bread type: wholemeal/wholegrain vs. any other	textfile	0.000174146	31.7721
rs6882046	A	G	0.73368	-0.0187923	0.00280534	2.3e-11	exposure	TRUE	reported	bread type: wholemeal/wholegrain vs. any other	textfile	0.000245934	44.8729
rs806789	C	A	0.529981	-0.0137851	0.00246078	2.2e-08	exposure	TRUE	reported	bread type: wholemeal/wholegrain vs. any other	textfile	0.000172003	31.3812
rs1061808	T	G	0.37463	0.0155211	0.00254214	1.1e-09	exposure	TRUE	reported	bread type: wholemeal/wholegrain vs. any other	textfile	0.000204312	37.277
rs35121390	C	G	0.600942	-0.0211272	0.00251467	5.2e-17	exposure	TRUE	reported	bread type: wholemeal/wholegrain vs. any other	textfile	0.000386804	70.5858
rs6978112	C	T	0.58816	0.0154553	0.00250061	7.4e-10	exposure	TRUE	reported	bread type: wholemeal/wholegrain vs. any other	textfile	0.000209367	38.1995
rs1147198	G	T	0.231008	-0.0166806	0.0029091	9e-09	exposure	TRUE	reported	bread type: wholemeal/wholegrain vs. any other	textfile	0.000180204	32.8777
rs10821163	G	C	0.658448	-0.0158877	0.00260254	6.1e-10	exposure	TRUE	reported	bread type: wholemeal/wholegrain vs. any other	textfile	0.000204256	37.2668
rs2150044	T	A	0.432232	0.0148069	0.00248917	3.2e-09	exposure	TRUE	reported	bread type: wholemeal/wholegrain vs. any other	textfile	0.000193942	35.3846
rs3802700	A	T	0.105046	-0.0225226	0.00400848	2.2e-08	exposure	TRUE	reported	bread type: wholemeal/wholegrain vs. any other	textfile	0.000173037	31.5699
rs7921305	G	A	0.746662	-0.0164226	0.0028243	6.7e-09	exposure	TRUE	reported	bread type: wholemeal/wholegrain vs. any other	textfile	0.000185318	33.811
rs11227478	G	A	0.79928	0.0169957	0.00308299	2.8e-08	exposure	TRUE	reported	bread type: wholemeal/wholegrain vs. any other	textfile	0.000166571	30.3899
rs552334	T	C	0.475113	-0.0137736	0.00247673	2.5e-08	exposure	TRUE	reported	bread type: wholemeal/wholegrain vs. any other	textfile	0.000169512	30.9266
rs2292239	T	G	0.346669	0.0140961	0.00257677	3.9e-08	exposure	TRUE	reported	bread type: wholemeal/wholegrain vs. any other	textfile	0.000164026	29.9255
rs35287743	G	T	0.883746	0.0219017	0.00385901	1.6e-08	exposure	TRUE	reported	bread type: wholemeal/wholegrain vs. any other	textfile	0.000176549	32.2106
rs60083575	T	C	0.763754	0.0163948	0.00298681	3.4e-08	exposure	TRUE	reported	bread type: wholemeal/wholegrain vs. any other	textfile	0.000165144	30.1295
rs281219	A	G	0.212974	0.0181298	0.00300769	1.6e-09	exposure	TRUE	reported	bread type: wholemeal/wholegrain vs. any other	textfile	0.000199145	36.3342
rs3785229	A	G	0.463739	-0.0142841	0.00247869	7.8e-09	exposure	TRUE	reported	bread type: wholemeal/wholegrain vs. any other	textfile	0.00018202	33.2091
rs1421085	T	C	0.596967	-0.0230439	0.00250268	2.5e-20	exposure	TRUE	reported	bread type: wholemeal/wholegrain vs. any other	textfile	0.000464554	84.7806
rs1788823	A	G	0.338208	-0.0149395	0.00259042	6.7e-09	exposure	TRUE	reported	bread type: wholemeal/wholegrain vs. any other	textfile	0.000182301	33.2604
rs2726259	C	A	0.645494	-0.0142468	0.00258356	4e-08	exposure	TRUE	reported	bread type: wholemeal/wholegrain vs. any other	textfile	0.000166672	30.4083
rs66922415	A	G	0.767296	-0.0184412	0.00290509	2e-10	exposure	TRUE	reported	bread type: wholemeal/wholegrain vs. any other	textfile	0.000220851	40.2953
rs3101336	T	C	0.39774	0.0164458	0.00235278	3.7e-12	exposure	TRUE	reported	bread type: white vs. wholemeal/wholegrain + brown	textfile	0.000267774	48.8588
rs72720396	A	G	0.769781	0.0169311	0.00273579	6.7e-10	exposure	TRUE	reported	bread type: white vs. wholemeal/wholegrain + brown	textfile	0.000209919	38.3001
rs7551794	A	T	0.445565	0.0130141	0.00232197	2e-08	exposure	TRUE	reported	bread type: white vs. wholemeal/wholegrain + brown	textfile	0.000172178	31.4131
rs74676797	G	A	0.191135	0.0185805	0.00302338	1e-09	exposure	TRUE	reported	bread type: white vs. wholemeal/wholegrain + brown	textfile	0.000207003	37.768
rs4337521	C	T	0.391627	-0.0128282	0.00236463	3.7e-08	exposure	TRUE	reported	bread type: white vs. wholemeal/wholegrain + brown	textfile	0.000161314	29.4307
rs4667823	T	C	0.673714	0.0145529	0.00245788	3.2e-09	exposure	TRUE	reported	bread type: white vs. wholemeal/wholegrain + brown	textfile	0.000192146	35.0569
rs62180988	C	A	0.682048	-0.0135491	0.00247914	3.8e-08	exposure	TRUE	reported	bread type: white vs. wholemeal/wholegrain + brown	textfile	0.000163714	29.8685
rs60795232	A	G	0.726741	-0.0144309	0.00259146	1.8e-08	exposure	TRUE	reported	bread type: white vs. wholemeal/wholegrain + brown	textfile	0.000169966	31.0094
rs2218182	G	A	0.20436	0.0167532	0.00286062	8.7e-09	exposure	TRUE	reported	bread type: white vs. wholemeal/wholegrain + brown	textfile	0.000187988	34.2981
rs17554407	G	A	0.791916	-0.0161093	0.00285184	2e-08	exposure	TRUE	reported	bread type: white vs. wholemeal/wholegrain + brown	textfile	0.00017489	31.9079
rs7632267	G	A	0.331925	0.0228337	0.00277737	2.6e-16	exposure	TRUE	reported	bread type: white vs. wholemeal/wholegrain + brown	textfile	0.000370392	67.5897
rs145311166	A	G	0.975702	-0.0451928	0.00767619	4.2e-09	exposure	TRUE	reported	bread type: white vs. wholemeal/wholegrain + brown	textfile	0.000189977	34.6611
rs6447123	A	G	0.859642	-0.0195032	0.00331907	3.3e-09	exposure	TRUE	reported	bread type: white vs. wholemeal/wholegrain + brown	textfile	0.000189249	34.5282
rs6847684	G	C	0.784607	-0.0157032	0.00281171	1.9e-08	exposure	TRUE	reported	bread type: white vs. wholemeal/wholegrain + brown	textfile	0.000170961	31.1911
rs9293499	T	A	0.884542	0.0231347	0.00370958	6.1e-10	exposure	TRUE	reported	bread type: white vs. wholemeal/wholegrain + brown	textfile	0.000213168	38.8932
rs806794	A	G	0.728116	0.0148896	0.00259438	8.9e-09	exposure	TRUE	reported	bread type: white vs. wholemeal/wholegrain + brown	textfile	0.000180533	32.9378
rs9320823	T	C	0.397851	-0.0174196	0.00235905	1.5e-13	exposure	TRUE	reported	bread type: white vs. wholemeal/wholegrain + brown	textfile	0.00029882	54.5252
rs71568928	A	C	0.900047	0.0216216	0.00390077	1.9e-08	exposure	TRUE	reported	bread type: white vs. wholemeal/wholegrain + brown	textfile	0.000168399	30.7235
rs10253861	G	A	0.447798	0.0133401	0.00232305	1.2e-08	exposure	TRUE	reported	bread type: white vs. wholemeal/wholegrain + brown	textfile	0.000180742	32.9759
rs6981201	G	C	0.54009	-0.0136908	0.00231541	4.1e-09	exposure	TRUE	reported	bread type: white vs. wholemeal/wholegrain + brown	textfile	0.000191627	34.9621
rs6987861	G	A	0.232364	0.0150833	0.00272935	3.4e-08	exposure	TRUE	reported	bread type: white vs. wholemeal/wholegrain + brown	textfile	0.000167394	30.54
rs11775423	T	A	0.664841	-0.0145244	0.00255965	9.9e-09	exposure	TRUE	reported	bread type: white vs. wholemeal/wholegrain + brown	textfile	0.00017648	32.1981
rs1147198	G	T	0.230979	0.0162785	0.00273247	1.8e-09	exposure	TRUE	reported	bread type: white vs. wholemeal/wholegrain + brown	textfile	0.000194523	35.4906
rs10751611	A	G	0.246326	0.0149248	0.00268182	3.3e-08	exposure	TRUE	reported	bread type: white vs. wholemeal/wholegrain + brown	textfile	0.000169754	30.9708
rs9422753	T	C	0.80995	0.0165052	0.00294402	3.1e-08	exposure	TRUE	reported	bread type: white vs. wholemeal/wholegrain + brown	textfile	0.000172275	31.4308
rs10791889	C	T	0.737337	-0.0147452	0.00262383	2.1e-08	exposure	TRUE	reported	bread type: white vs. wholemeal/wholegrain + brown	textfile	0.000173098	31.5809
rs7110786	C	T	0.578822	0.0136203	0.00233141	6.8e-09	exposure	TRUE	reported	bread type: white vs. wholemeal/wholegrain + brown	textfile	0.000187065	34.1296
rs10875906	C	T	0.722684	0.0142701	0.00260981	4e-08	exposure	TRUE	reported	bread type: white vs. wholemeal/wholegrain + brown	textfile	0.000163871	29.8973
rs34662493	A	G	0.905687	-0.0220618	0.00399546	4.6e-08	exposure	TRUE	reported	bread type: white vs. wholemeal/wholegrain + brown	textfile	0.000167114	30.489
rs9512996	A	G	0.373114	-0.0143685	0.00238452	2.6e-09	exposure	TRUE	reported	bread type: white vs. wholemeal/wholegrain + brown	textfile	0.000199008	36.3092
rs6561943	C	T	0.742683	-0.0145328	0.00263979	2.9e-08	exposure	TRUE	reported	bread type: white vs. wholemeal/wholegrain + brown	textfile	0.000166121	30.3078
rs869731	C	T	0.608501	-0.0160892	0.00237448	1.6e-11	exposure	TRUE	reported	bread type: white vs. wholemeal/wholegrain + brown	textfile	0.000251628	45.9121
rs72734517	C	T	0.96741	0.0352197	0.00649451	4.9e-08	exposure	TRUE	reported	bread type: white vs. wholemeal/wholegrain + brown	textfile	0.000161193	29.4086
rs9922390	G	T	0.830884	-0.0175718	0.00307708	1.5e-08	exposure	TRUE	reported	bread type: white vs. wholemeal/wholegrain + brown	textfile	0.000178737	32.61
rs3859118	A	G	0.835986	-0.0173713	0.00311483	3.1e-08	exposure	TRUE	reported	bread type: white vs. wholemeal/wholegrain + brown	textfile	0.000170474	31.1022
rs1421085	T	C	0.597137	0.0188594	0.00235082	7.4e-16	exposure	TRUE	reported	bread type: white vs. wholemeal/wholegrain + brown	textfile	0.000352696	64.3594
rs898751	C	T	0.507272	-0.0147762	0.0023071	1.8e-10	exposure	TRUE	reported	bread type: white vs. wholemeal/wholegrain + brown	textfile	0.000224819	41.0193
rs4528662	T	C	0.54771	0.0129938	0.00232615	2.4e-08	exposure	TRUE	reported	bread type: white vs. wholemeal/wholegrain + brown	textfile	0.000171025	31.2027
rs1111207	T	C	0.568423	-0.0136886	0.00233219	4e-09	exposure	TRUE	reported	bread type: white vs. wholemeal/wholegrain + brown	textfile	0.000188819	34.4497
rs17782313	T	C	0.767112	0.0191598	0.00272924	2.3e-12	exposure	TRUE	reported	bread type: white vs. wholemeal/wholegrain + brown	textfile	0.000270096	49.2826
rs429358	T	C	0.845176	0.0203588	0.00319242	2.1e-10	exposure	TRUE	reported	bread type: white vs. wholemeal/wholegrain + brown	textfile	0.000222897	40.6686
rs224444	T	C	0.929146	0.0256222	0.00449881	1.6e-08	exposure	TRUE	reported	bread type: white vs. wholemeal/wholegrain + brown	textfile	0.000177786	32.4364
rs6092192	C	A	0.756527	-0.0150296	0.00269043	2.5e-08	exposure	TRUE	reported	bread type: white vs. wholemeal/wholegrain + brown	textfile	0.000171047	31.2066
rs6577505	T	A	0.328203	0.0161683	0.00289026	1.8e-08	exposure	TRUE	reported	bread type: wholemeal/wholegrain vs. white + brown	textfile	0.000171521	31.2932
rs1841499	A	T	0.403172	-0.0188763	0.00253447	1.1e-13	exposure	TRUE	reported	bread type: wholemeal/wholegrain vs. white + brown	textfile	0.000303994	55.4696
rs11102404	G	A	0.351086	0.0146454	0.00259868	2.1e-08	exposure	TRUE	reported	bread type: wholemeal/wholegrain vs. white + brown	textfile	0.000174084	31.7608
rs4407278	C	T	0.198887	-0.0182933	0.00323338	1.6e-08	exposure	TRUE	reported	bread type: wholemeal/wholegrain vs. white + brown	textfile	0.000175441	32.0085
rs12615184	C	G	0.392206	0.016088	0.00255431	2.9e-10	exposure	TRUE	reported	bread type: wholemeal/wholegrain vs. white + brown	textfile	0.00021742	39.6691
rs11692083	G	A	0.438341	-0.0140171	0.00251467	2.8e-08	exposure	TRUE	reported	bread type: wholemeal/wholegrain vs. white + brown	textfile	0.000170301	31.0706
rs10189857	A	G	0.567412	0.0140957	0.00251171	2.6e-08	exposure	TRUE	reported	bread type: wholemeal/wholegrain vs. white + brown	textfile	0.000172622	31.4941
rs7609489	T	A	0.615478	0.0175817	0.00258512	1.2e-11	exposure	TRUE	reported	bread type: wholemeal/wholegrain vs. white + brown	textfile	0.000253505	46.2547
rs62180989	C	T	0.681938	0.0148645	0.00267149	2.3e-08	exposure	TRUE	reported	bread type: wholemeal/wholegrain vs. white + brown	textfile	0.00016969	30.9591
rs11681451	T	C	0.682542	-0.015747	0.00266686	2.9e-09	exposure	TRUE	reported	bread type: wholemeal/wholegrain vs. white + brown	textfile	0.000191095	34.8651
rs60795232	A	G	0.726741	0.0180497	0.00279441	7.3e-11	exposure	TRUE	reported	bread type: wholemeal/wholegrain vs. white + brown	textfile	0.000228664	41.721
rs7626445	C	T	0.342998	-0.0174631	0.00297911	5e-09	exposure	TRUE	reported	bread type: wholemeal/wholegrain vs. white + brown	textfile	0.000188332	34.3609
rs72913870	G	A	0.889046	0.023249	0.00396813	4.5e-09	exposure	TRUE	reported	bread type: wholemeal/wholegrain vs. white + brown	textfile	0.000188145	34.3267
rs6780833	G	A	0.60422	0.0139955	0.00254666	3.6e-08	exposure	TRUE	reported	bread type: wholemeal/wholegrain vs. white + brown	textfile	0.000165539	30.2016
rs4698920	G	A	0.342582	-0.016547	0.0026221	2.4e-10	exposure	TRUE	reported	bread type: wholemeal/wholegrain vs. white + brown	textfile	0.000218264	39.8231
rs150534	G	A	0.475729	-0.01516	0.00248822	8e-10	exposure	TRUE	reported	bread type: wholemeal/wholegrain vs. white + brown	textfile	0.000203456	37.1207
rs6882046	A	G	0.733659	-0.0191321	0.00284258	2e-11	exposure	TRUE	reported	bread type: wholemeal/wholegrain vs. white + brown	textfile	0.000248273	45.2997
rs806789	C	A	0.530024	-0.0138343	0.00249322	2.7e-08	exposure	TRUE	reported	bread type: wholemeal/wholegrain vs. white + brown	textfile	0.000168755	30.7885
rs2857596	G	T	0.2684	0.015986	0.00281122	1.3e-08	exposure	TRUE	reported	bread type: wholemeal/wholegrain vs. white + brown	textfile	0.000177235	32.3359
rs6905544	A	G	0.398999	0.0210436	0.00254474	1.2e-16	exposure	TRUE	reported	bread type: wholemeal/wholegrain vs. white + brown	textfile	0.000374738	68.3831
rs6978112	C	T	0.588358	0.0152058	0.00253327	2.6e-09	exposure	TRUE	reported	bread type: wholemeal/wholegrain vs. white + brown	textfile	0.000197473	36.0289
rs1147198	G	T	0.230979	-0.0175326	0.00294634	2.5e-09	exposure	TRUE	reported	bread type: wholemeal/wholegrain vs. white + brown	textfile	0.00019408	35.4097
rs10821163	G	C	0.658219	-0.015025	0.00263683	8e-09	exposure	TRUE	reported	bread type: wholemeal/wholegrain vs. white + brown	textfile	0.000177961	32.4683
rs2150044	T	A	0.432438	0.0141987	0.00252113	1.8e-08	exposure	TRUE	reported	bread type: wholemeal/wholegrain vs. white + brown	textfile	0.000173847	31.7177
rs3845	T	C	0.246593	-0.0160977	0.00289387	3.4e-08	exposure	TRUE	reported	bread type: wholemeal/wholegrain vs. white + brown	textfile	0.000169603	30.9432
rs7110786	C	T	0.578822	-0.0147669	0.00251387	3.5e-09	exposure	TRUE	reported	bread type: wholemeal/wholegrain vs. white + brown	textfile	0.000189125	34.5055
rs1054442	A	C	0.625579	-0.0154183	0.00256949	1.9e-09	exposure	TRUE	reported	bread type: wholemeal/wholegrain vs. white + brown	textfile	0.000197347	36.006
rs35287743	G	T	0.883888	0.0216469	0.00391136	3.6e-08	exposure	TRUE	reported	bread type: wholemeal/wholegrain vs. white + brown	textfile	0.00016788	30.6289
rs9537746	A	G	0.508674	-0.0139342	0.00252203	4.3e-08	exposure	TRUE	reported	bread type: wholemeal/wholegrain vs. white + brown	textfile	0.000167312	30.5252
rs60083575	T	C	0.763636	0.0177776	0.00302493	3.7e-09	exposure	TRUE	reported	bread type: wholemeal/wholegrain vs. white + brown	textfile	0.000189309	34.5391
rs9745035	G	A	0.636335	0.0146575	0.00258775	1.7e-08	exposure	TRUE	reported	bread type: wholemeal/wholegrain vs. white + brown	textfile	0.000175847	32.0827
rs281219	A	G	0.212872	0.020478	0.00304739	1.8e-11	exposure	TRUE	reported	bread type: wholemeal/wholegrain vs. white + brown	textfile	0.000247485	45.1559
rs11641267	A	G	0.464274	-0.0155397	0.00251131	6.1e-10	exposure	TRUE	reported	bread type: wholemeal/wholegrain vs. white + brown	textfile	0.00020986	38.2895
rs1421085	T	C	0.597137	-0.0251787	0.00253468	1.8e-23	exposure	TRUE	reported	bread type: wholemeal/wholegrain vs. white + brown	textfile	0.000540658	98.6769
rs898751	C	T	0.507272	0.0140966	0.00248755	1.2e-08	exposure	TRUE	reported	bread type: wholemeal/wholegrain vs. white + brown	textfile	0.000176013	32.113
rs1788823	A	G	0.338192	-0.0162273	0.00262418	4.9e-10	exposure	TRUE	reported	bread type: wholemeal/wholegrain vs. white + brown	textfile	0.000209581	38.2385
rs4337377	A	T	0.562372	-0.0144518	0.00252226	1e-08	exposure	TRUE	reported	bread type: wholemeal/wholegrain vs. white + brown	textfile	0.000179938	32.8291
rs72900104	G	A	0.681086	-0.0158248	0.00270793	6.6e-09	exposure	TRUE	reported	bread type: wholemeal/wholegrain vs. white + brown	textfile	0.000187179	34.1505
rs66922415	A	G	0.767242	-0.0191863	0.00294384	7.7e-11	exposure	TRUE	reported	bread type: wholemeal/wholegrain vs. white + brown	textfile	0.000232804	42.4766
rs7542974	G	A	0.75054	0.0212448	0.00258096	2.1e-16	exposure	TRUE	reported	cereal type: cornflakes/frosties vs. any other	textfile	0.000371295	67.7545
rs2022864	G	A	0.161618	0.018119	0.00304389	2.8e-09	exposure	TRUE	reported	cereal type: cornflakes/frosties vs. any other	textfile	0.000194206	35.4328
rs6426538	T	C	0.495528	0.0129136	0.00236672	4.7e-08	exposure	TRUE	reported	cereal type: cornflakes/frosties vs. any other	textfile	0.00016318	29.7712
rs11720523	C	A	0.56936	0.01477	0.00225125	4.7e-11	exposure	TRUE	reported	cereal type: cornflakes/frosties vs. any other	textfile	0.000235911	43.0436
rs2734961	C	T	0.823581	-0.0183296	0.00313436	5.1e-09	exposure	TRUE	reported	cereal type: cornflakes/frosties vs. any other	textfile	0.000187441	34.1982
rs12721672	G	A	0.880499	-0.023694	0.00429458	3.4e-08	exposure	TRUE	reported	cereal type: cornflakes/frosties vs. any other	textfile	0.00016684	30.439
rs2857700	T	C	0.138054	-0.0223447	0.00332022	1.7e-11	exposure	TRUE	reported	cereal type: cornflakes/frosties vs. any other	textfile	0.000248224	45.2909
rs6933289	C	T	0.816669	-0.0289277	0.00295758	1.4e-22	exposure	TRUE	reported	cereal type: cornflakes/frosties vs. any other	textfile	0.00052416	95.6643
rs534331448	T	C	0.579881	-0.0175666	0.00250479	2.8e-12	exposure	TRUE	reported	cereal type: cornflakes/frosties vs. any other	textfile	0.000269558	49.1845
rs545686632	G	A	0.712186	-0.0178066	0.00285103	5.1e-10	exposure	TRUE	reported	cereal type: cornflakes/frosties vs. any other	textfile	0.000213798	39.008
rs567302488	G	A	0.623542	-0.0181299	0.00254436	1.3e-12	exposure	TRUE	reported	cereal type: cornflakes/frosties vs. any other	textfile	0.000278259	50.7725
rs536421612	G	A	0.762083	-0.0236941	0.00303831	6.8e-15	exposure	TRUE	reported	cereal type: cornflakes/frosties vs. any other	textfile	0.000333279	60.8151
rs35099767	G	T	0.621661	0.0131135	0.00230372	1.5e-08	exposure	TRUE	reported	cereal type: cornflakes/frosties vs. any other	textfile	0.000177598	32.4021
rs28432248	T	C	0.822159	0.0182014	0.00294893	6.5e-10	exposure	TRUE	reported	cereal type: cornflakes/frosties vs. any other	textfile	0.000208798	38.0957
rs12531952	G	C	0.611987	-0.012635	0.00228702	3e-08	exposure	TRUE	reported	cereal type: cornflakes/frosties vs. any other	textfile	0.000167292	30.5215
rs4024198	C	G	0.292658	0.0149836	0.00244885	1e-09	exposure	TRUE	reported	cereal type: cornflakes/frosties vs. any other	textfile	0.00020519	37.4372
rs4963255	G	A	0.861277	0.019287	0.00322143	2.1e-09	exposure	TRUE	reported	cereal type: cornflakes/frosties vs. any other	textfile	0.000196464	35.8449
rs4774505	T	A	0.730201	0.0146818	0.00250977	5.3e-09	exposure	TRUE	reported	cereal type: cornflakes/frosties vs. any other	textfile	0.000187563	34.2205
rs55938136	A	G	0.773689	-0.0164322	0.00265941	6.4e-10	exposure	TRUE	reported	cereal type: cornflakes/frosties vs. any other	textfile	0.000209251	38.1783
rs2668639	T	C	0.230275	0.0170912	0.00265346	1.2e-10	exposure	TRUE	reported	cereal type: cornflakes/frosties vs. any other	textfile	0.000227383	41.4873
rs1788821	A	G	0.346119	0.0139879	0.00233807	2.5e-09	exposure	TRUE	reported	cereal type: cornflakes/frosties vs. any other	textfile	0.000196174	35.7919
rs429358	T	C	0.844509	0.0167089	0.003073	4.9e-08	exposure	TRUE	reported	cereal type: cornflakes/frosties vs. any other	textfile	0.000162046	29.5642
rs4615895	G	A	0.259638	-0.0147976	0.00240255	5.8e-10	exposure	TRUE	reported	cups of coffee per day	textfile	0.000207914	37.9344
rs2861982	G	C	0.915553	-0.0212834	0.00379517	2.3e-08	exposure	TRUE	reported	cups of coffee per day	textfile	0.000172378	31.4496
rs574367	G	T	0.789961	-0.0159501	0.00257628	3.3e-10	exposure	TRUE	reported	cups of coffee per day	textfile	0.000210081	38.3297
rs62107261	T	C	0.951734	0.032253	0.00491065	3.4e-11	exposure	TRUE	reported	cups of coffee per day	textfile	0.000236427	43.1378
rs13387090	G	T	0.830327	0.0250305	0.0028048	3.5e-19	exposure	TRUE	reported	cups of coffee per day	textfile	0.000436398	79.6399
rs11127048	G	A	0.384685	-0.0219176	0.00218876	2.7e-23	exposure	TRUE	reported	cups of coffee per day	textfile	0.000549399	100.273
rs115109216	C	G	0.944174	0.0274332	0.00460165	2.4e-09	exposure	TRUE	reported	cups of coffee per day	textfile	0.000194795	35.5403
rs2231142	G	T	0.886187	0.0251879	0.00329918	1.2e-14	exposure	TRUE	reported	cups of coffee per day	textfile	0.000319426	58.2864
rs2189234	T	G	0.382674	-0.0133307	0.00215787	4.6e-10	exposure	TRUE	reported	cups of coffee per day	textfile	0.000209171	38.1637
rs12514566	G	A	0.663168	0.0146071	0.00221837	5.1e-11	exposure	TRUE	reported	cups of coffee per day	textfile	0.000237626	43.3566
rs13166120	G	A	0.842783	-0.0182613	0.00288177	1.4e-10	exposure	TRUE	reported	cups of coffee per day	textfile	0.000220083	40.155
rs329122	G	A	0.580294	0.0122708	0.00212875	7.3e-09	exposure	TRUE	reported	cups of coffee per day	textfile	0.000182119	33.227
rs874573	A	T	0.761352	-0.0136508	0.00246795	2.7e-08	exposure	TRUE	reported	cups of coffee per day	textfile	0.00016769	30.5942
rs2763981	T	A	0.335291	0.013913	0.00222488	2.3e-10	exposure	TRUE	reported	cups of coffee per day	textfile	0.000214325	39.1042
rs2465037	C	A	0.657336	0.0163951	0.00222239	2.9e-13	exposure	TRUE	reported	cups of coffee per day	textfile	0.00029826	54.423
rs1487441	G	A	0.51536	-0.0120743	0.00210708	9.6e-09	exposure	TRUE	reported	cups of coffee per day	textfile	0.000179979	32.8365
rs9398171	C	T	0.288993	-0.0128985	0.00231613	1.8e-08	exposure	TRUE	reported	cups of coffee per day	textfile	0.000169987	31.0133
rs568917	C	G	0.678874	-0.0124597	0.0022561	3e-08	exposure	TRUE	reported	cups of coffee per day	textfile	0.000167172	30.4996
rs10085442	T	A	0.380383	0.014632	0.0022865	1.3e-10	exposure	TRUE	reported	cups of coffee per day	textfile	0.000224442	40.9506
rs4410790	T	C	0.367517	-0.0568791	0.00217711	1.1e-150	exposure	TRUE	reported	cups of coffee per day	textfile	0.00372786	682.559
rs483081	C	T	0.573186	0.0186763	0.00212736	1.3e-18	exposure	TRUE	reported	cups of coffee per day	textfile	0.000422331	77.0717
rs73073176	C	T	0.868917	0.0354127	0.00312827	1.8e-29	exposure	TRUE	reported	cups of coffee per day	textfile	0.000702007	128.146
rs17492269	G	A	0.823584	0.0151431	0.00277682	4.3e-08	exposure	TRUE	reported	cups of coffee per day	textfile	0.000163005	29.7392
rs34060476	A	G	0.866339	-0.0309338	0.00308455	1.6e-23	exposure	TRUE	reported	cups of coffee per day	textfile	0.000551037	100.572
rs1057868	C	T	0.715245	-0.0290606	0.00232079	5.1e-36	exposure	TRUE	reported	cups of coffee per day	textfile	0.000858819	156.795
rs13271359	C	T	0.740381	0.0144948	0.00240812	1.4e-09	exposure	TRUE	reported	cups of coffee per day	textfile	0.000198572	36.2296
rs2844232	A	G	0.373615	0.0122471	0.00218479	1.8e-08	exposure	TRUE	reported	cups of coffee per day	textfile	0.00017223	31.4226
rs117810762	G	A	0.982161	-0.0464751	0.00804133	8.3e-09	exposure	TRUE	reported	cups of coffee per day	textfile	0.000183081	33.4026
rs627933	A	G	0.687204	0.0127799	0.00226291	1.1e-08	exposure	TRUE	reported	cups of coffee per day	textfile	0.000174816	31.8945
rs17144566	C	T	0.804058	0.0140843	0.00264416	4.3e-08	exposure	TRUE	reported	cups of coffee per day	textfile	0.000155512	28.372
rs7974009	C	T	0.163838	0.0231108	0.00283501	2.8e-16	exposure	TRUE	reported	cups of coffee per day	textfile	0.000364166	66.4532
rs11060255	G	A	0.470814	-0.0115506	0.00211568	3e-08	exposure	TRUE	reported	cups of coffee per day	textfile	0.000163371	29.806
rs61182982	C	T	0.845092	0.0201938	0.00290747	2.6e-12	exposure	TRUE	reported	cups of coffee per day	textfile	0.00026438	48.2393
rs537878756	C	T	0.84784	-0.0259577	0.0036865	2.3e-12	exposure	TRUE	reported	cups of coffee per day	textfile	0.000271721	49.5792
rs2472297	C	T	0.736106	-0.0685684	0.00238049	1.5e-182	exposure	TRUE	reported	cups of coffee per day	textfile	0.00452774	829.68
rs543852837	A	G	0.975328	0.0392244	0.0069815	1.1e-08	exposure	TRUE	reported	cups of coffee per day	textfile	0.000173012	31.5653
rs35836100	G	A	0.974446	0.0440568	0.00692549	1.3e-10	exposure	TRUE	reported	cups of coffee per day	textfile	0.000221802	40.4688
rs374006844	T	G	0.981116	-0.0582453	0.00974655	2.5e-09	exposure	TRUE	reported	cups of coffee per day	textfile	0.000195737	35.7121
rs2667773	A	G	0.684958	0.0124988	0.00226197	3.6e-08	exposure	TRUE	reported	cups of coffee per day	textfile	0.000167351	30.5322
rs6227	C	T	0.674523	0.013657	0.00224289	1.4e-09	exposure	TRUE	reported	cups of coffee per day	textfile	0.000203209	37.0757
rs9940128	G	A	0.576977	-0.0209822	0.00212394	2.8e-23	exposure	TRUE	reported	cups of coffee per day	textfile	0.000534715	97.5917
rs8056750	C	T	0.640137	-0.0140255	0.00225709	5.8e-10	exposure	TRUE	reported	cups of coffee per day	textfile	0.000211633	38.6131
rs4925114	A	G	0.345352	-0.0141622	0.00221785	2e-10	exposure	TRUE	reported	cups of coffee per day	textfile	0.000223479	40.7748
rs7209484	T	C	0.759496	0.0156335	0.0024658	1.9e-10	exposure	TRUE	reported	cups of coffee per day	textfile	0.000220312	40.1968
rs7502307	C	G	0.802166	-0.0148724	0.00264103	2.1e-08	exposure	TRUE	reported	cups of coffee per day	textfile	0.000173811	31.7111
rs630194	T	C	0.65665	0.012602	0.00220901	9.8e-09	exposure	TRUE	reported	cups of coffee per day	textfile	0.000178379	32.5446
rs10871777	A	G	0.764055	-0.0246756	0.00247061	1.9e-23	exposure	TRUE	reported	cups of coffee per day	textfile	0.000546546	99.7522
rs75347775	G	A	0.755397	-0.0146425	0.00244212	1.4e-09	exposure	TRUE	reported	cups of coffee per day	textfile	0.000197037	35.9494
rs56113850	T	C	0.422202	-0.0186901	0.00212407	8.2e-19	exposure	TRUE	reported	cups of coffee per day	textfile	0.000424266	77.4249
rs11671304	C	T	0.328724	-0.0130592	0.00224708	3.9e-09	exposure	TRUE	reported	cups of coffee per day	textfile	0.00018512	33.7747
rs6063085	A	C	0.625887	-0.0147547	0.00216986	6.7e-12	exposure	TRUE	reported	cups of coffee per day	textfile	0.00025341	46.2373
rs6062357	C	T	0.528988	-0.0147077	0.00213797	4e-12	exposure	TRUE	reported	cups of coffee per day	textfile	0.000259365	47.324
rs538228448	T	A	0.985363	0.0601337	0.00883703	2.2e-11	exposure	TRUE	reported	cups of coffee per day	textfile	0.000253776	46.304
rs13054099	T	C	0.73851	0.0155424	0.00238679	6.9e-11	exposure	TRUE	reported	cups of coffee per day	textfile	0.000232404	42.4036
rs2252508	A	G	0.520555	-0.0136504	0.00211072	9.5e-11	exposure	TRUE	reported	tablespoons of cooked vegetables per day	textfile	0.000229228	41.8239
rs1534749	T	C	0.470109	0.0114885	0.00211212	4.8e-08	exposure	TRUE	reported	tablespoons of cooked vegetables per day	textfile	0.000162165	29.5859
rs78873660	T	C	0.684615	-0.0149392	0.00226844	3.7e-11	exposure	TRUE	reported	tablespoons of cooked vegetables per day	textfile	0.000237703	43.3706
rs113993820	G	T	0.980708	0.042181	0.00773388	4.9e-08	exposure	TRUE	reported	tablespoons of cooked vegetables per day	textfile	0.000163044	29.7464
rs4851029	T	G	0.472863	-0.0133401	0.00211257	2.5e-10	exposure	TRUE	reported	tablespoons of cooked vegetables per day	textfile	0.000218544	39.8741
rs2102738	A	C	0.828204	0.0167844	0.00281914	2.7e-09	exposure	TRUE	reported	tablespoons of cooked vegetables per day	textfile	0.000194281	35.4465
rs12629972	T	C	0.411815	-0.0152647	0.00214848	1.6e-12	exposure	TRUE	reported	tablespoons of cooked vegetables per day	textfile	0.00027665	50.4788
rs17653477	A	G	0.969493	0.033552	0.0061255	4.3e-08	exposure	TRUE	reported	tablespoons of cooked vegetables per day	textfile	0.000164445	30.0019
rs10020708	C	A	0.505479	0.0119677	0.00211707	2.1e-08	exposure	TRUE	reported	tablespoons of cooked vegetables per day	textfile	0.000175151	31.9555
rs33947258	C	A	0.739565	-0.013624	0.00241732	1.7e-08	exposure	TRUE	reported	tablespoons of cooked vegetables per day	textfile	0.000174101	31.7641
rs17714824	G	T	0.824374	-0.0153075	0.00278547	4.8e-08	exposure	TRUE	reported	tablespoons of cooked vegetables per day	textfile	0.00016553	30.2
rs1009382	C	T	0.297074	0.015655	0.00231754	1.6e-11	exposure	TRUE	reported	tablespoons of cooked vegetables per day	textfile	0.000250081	45.6296
rs12190945	A	G	0.703707	0.0130091	0.00231404	1.7e-08	exposure	TRUE	reported	tablespoons of cooked vegetables per day	textfile	0.000173227	31.6044
rs6975898	T	G	0.375388	0.0121186	0.00219618	2.8e-08	exposure	TRUE	reported	tablespoons of cooked vegetables per day	textfile	0.000166891	30.4484
rs1986972	G	A	0.630301	-0.0162049	0.00219161	1.8e-13	exposure	TRUE	reported	tablespoons of cooked vegetables per day	textfile	0.000299622	54.6716
rs71526956	A	G	0.86397	-0.0192925	0.003244	3e-09	exposure	TRUE	reported	tablespoons of cooked vegetables per day	textfile	0.000193851	35.368
rs10156602	A	G	0.638063	-0.0143264	0.00221088	8.3e-11	exposure	TRUE	reported	tablespoons of cooked vegetables per day	textfile	0.000230134	41.9893
rs1982350	A	G	0.367115	-0.0156373	0.00220674	1e-12	exposure	TRUE	reported	tablespoons of cooked vegetables per day	textfile	0.000275194	50.213
rs6265	C	T	0.81136	0.015531	0.00269598	7e-09	exposure	TRUE	reported	tablespoons of cooked vegetables per day	textfile	0.000181896	33.1864
rs565044	C	A	0.630357	0.0121618	0.00219245	2.9e-08	exposure	TRUE	reported	tablespoons of cooked vegetables per day	textfile	0.000168655	30.7703
rs1317996	G	C	0.509153	0.0119259	0.00212483	1.9e-08	exposure	TRUE	reported	tablespoons of cooked vegetables per day	textfile	0.000172662	31.5014
rs3013340	A	T	0.291092	0.0130977	0.00233118	2.3e-08	exposure	TRUE	reported	tablespoons of cooked vegetables per day	textfile	0.000173022	31.567
rs10161952	A	C	0.686734	0.0128505	0.00227764	1.8e-08	exposure	TRUE	reported	tablespoons of cooked vegetables per day	textfile	0.000174474	31.8321
rs6420335	C	G	0.467653	0.0115349	0.00211396	4.2e-08	exposure	TRUE	reported	tablespoons of cooked vegetables per day	textfile	0.000163193	29.7735
rs10129582	A	G	0.566217	0.0116769	0.0021402	4.3e-08	exposure	TRUE	reported	tablespoons of cooked vegetables per day	textfile	0.00016316	29.7675
rs1421085	T	C	0.596902	-0.0117763	0.00214936	3.7e-08	exposure	TRUE	reported	tablespoons of cooked vegetables per day	textfile	0.000164538	30.0189
rs838133	A	G	0.451081	-0.0179662	0.00218513	2.5e-16	exposure	TRUE	reported	tablespoons of cooked vegetables per day	textfile	0.000370454	67.601
rs2742690	C	A	0.791089	0.0329119	0.00580888	1.2e-08	exposure	TRUE	reported	PC1	textfile	0.000175947	32.1008
rs2429056	A	C	0.625808	-0.029126	0.00483261	1.4e-09	exposure	TRUE	reported	PC1	textfile	0.00019909	36.324
rs9436758	A	G	0.915967	-0.0508643	0.00842826	1.5e-09	exposure	TRUE	reported	PC1	textfile	0.000199618	36.4205
rs2174602	A	G	0.671976	0.0300967	0.00499434	2.3e-09	exposure	TRUE	reported	PC1	textfile	0.000199036	36.3142
rs3101336	T	C	0.397666	-0.0599055	0.00476801	1.8e-36	exposure	TRUE	reported	PC1	textfile	0.00086461	157.854
rs12142193	G	C	0.935018	-0.0690113	0.00979863	8.8e-13	exposure	TRUE	reported	PC1	textfile	0.00027185	49.6027
rs28409002	G	T	0.464856	0.0271112	0.00469856	7.4e-09	exposure	TRUE	reported	PC1	textfile	0.000182484	33.2938
rs72720396	A	G	0.769998	-0.0421312	0.00554627	2.8e-14	exposure	TRUE	reported	PC1	textfile	0.000316232	57.7033
rs7551794	A	T	0.445412	-0.03159	0.00470494	1.1e-11	exposure	TRUE	reported	PC1	textfile	0.00024707	45.0802
rs10745324	A	G	0.352076	0.0285444	0.00488781	7.8e-09	exposure	TRUE	reported	PC1	textfile	0.000186926	34.1042
rs543874	A	G	0.793886	-0.0308659	0.0057762	4.9e-08	exposure	TRUE	reported	PC1	textfile	0.00015651	28.5541
rs12029204	G	A	0.29912	0.0291151	0.0051028	1.2e-08	exposure	TRUE	reported	PC1	textfile	0.000178435	32.5548
rs3747631	G	C	0.790605	-0.0388465	0.00573247	1.2e-11	exposure	TRUE	reported	PC1	textfile	0.00025168	45.9214
rs62107261	T	C	0.951731	0.0877977	0.0109334	8.2e-16	exposure	TRUE	reported	PC1	textfile	0.000353378	64.4839
rs6751993	A	G	0.17197	-0.055106	0.00627452	1.3e-18	exposure	TRUE	reported	PC1	textfile	0.000422659	77.1315
rs13392900	A	G	0.931629	-0.0529775	0.0093098	1.4e-08	exposure	TRUE	reported	PC1	textfile	0.000177485	32.3815
rs10206196	T	C	0.541972	-0.0299455	0.00469802	2.1e-10	exposure	TRUE	reported	PC1	textfile	0.000222676	40.6283
rs2341463	A	T	0.378259	0.0314707	0.00481452	4.1e-11	exposure	TRUE	reported	PC1	textfile	0.000234176	42.727
rs4953150	C	T	0.655673	0.0345821	0.00494302	1.4e-12	exposure	TRUE	reported	PC1	textfile	0.000268249	48.9456
rs11692083	G	A	0.438644	-0.0269745	0.00472671	1.2e-08	exposure	TRUE	reported	PC1	textfile	0.000178504	32.5675
rs11693885	G	A	0.552729	0.0292555	0.00472436	3.4e-10	exposure	TRUE	reported	PC1	textfile	0.000210172	38.3464
rs80154573	T	C	0.816459	0.0341894	0.00618838	2.6e-08	exposure	TRUE	reported	PC1	textfile	0.000167299	30.5228
rs10189857	A	G	0.567707	0.0303838	0.00472156	1.1e-10	exposure	TRUE	reported	PC1	textfile	0.000226961	41.4103
rs6545977	G	A	0.51509	0.0260126	0.00467675	1.3e-08	exposure	TRUE	reported	PC1	textfile	0.000169568	30.9367
rs4852285	A	G	0.669012	-0.0313503	0.0049656	4e-10	exposure	TRUE	reported	PC1	textfile	0.000218465	39.8598
rs7609489	T	A	0.615433	0.0330158	0.00485788	1.5e-11	exposure	TRUE	reported	PC1	textfile	0.00025315	46.1897
rs2459340	A	C	0.269901	0.029563	0.00528905	2.3e-08	exposure	TRUE	reported	PC1	textfile	0.00017124	31.2419
rs2060199	T	A	0.445629	-0.0329307	0.00469027	2.2e-12	exposure	TRUE	reported	PC1	textfile	0.000270163	49.2948
rs4853701	T	C	0.318493	-0.0328512	0.0050154	5.5e-11	exposure	TRUE	reported	PC1	textfile	0.00023514	42.9029
rs6735214	C	T	0.518982	0.0258643	0.00468706	3.1e-08	exposure	TRUE	reported	PC1	textfile	0.000166903	30.4506
rs57660001	A	T	0.62201	0.0264575	0.00484026	3.3e-08	exposure	TRUE	reported	PC1	textfile	0.000163767	29.8783
rs114340522	G	C	0.951029	-0.0623812	0.0109148	8.8e-09	exposure	TRUE	reported	PC1	textfile	0.000179034	32.6641
rs7422060	C	A	0.843081	-0.0371166	0.00647979	1.6e-08	exposure	TRUE	reported	PC1	textfile	0.000179835	32.8103
rs111915841	G	C	0.677386	-0.0348726	0.00501832	2.7e-12	exposure	TRUE	reported	PC1	textfile	0.000264651	48.2889
rs958661	T	C	0.639027	0.031557	0.00487871	6.7e-11	exposure	TRUE	reported	PC1	textfile	0.000229308	41.8386
rs9825480	G	A	0.521013	-0.027925	0.00472225	1.8e-09	exposure	TRUE	reported	PC1	textfile	0.000191665	34.969
rs28869247	A	G	0.635675	0.0300585	0.00488884	1.4e-09	exposure	TRUE	reported	PC1	textfile	0.000207191	37.8023
rs13064780	T	G	0.376001	-0.0442408	0.00540058	4.1e-16	exposure	TRUE	reported	PC1	textfile	0.000367741	67.1058
rs1394257	G	T	0.723075	-0.0315383	0.0052316	2.7e-09	exposure	TRUE	reported	PC1	textfile	0.000199186	36.3415
rs76204832	C	A	0.677854	-0.027732	0.00501464	2.9e-08	exposure	TRUE	reported	PC1	textfile	0.000167628	30.5829
rs12485729	G	A	0.650729	0.0270915	0.00491986	2.5e-08	exposure	TRUE	reported	PC1	textfile	0.000166198	30.3219
rs6767669	G	A	0.729274	0.0313453	0.00540461	4.7e-09	exposure	TRUE	reported	PC1	textfile	0.000184363	33.6365
rs112060520	G	T	0.702134	-0.032914	0.00511991	3e-10	exposure	TRUE	reported	PC1	textfile	0.000226504	41.3268
rs6808936	A	G	0.555173	-0.027844	0.00470488	5.6e-09	exposure	TRUE	reported	PC1	textfile	0.000191964	35.0236
rs57912727	A	C	0.864133	0.0367184	0.00684396	4.2e-08	exposure	TRUE	reported	PC1	textfile	0.000157769	28.7838
rs1656197	C	A	0.541274	-0.0290229	0.00470057	9e-10	exposure	TRUE	reported	PC1	textfile	0.000208943	38.122
rs16854051	C	T	0.792607	0.0382283	0.00581873	5.9e-11	exposure	TRUE	reported	PC1	textfile	0.000236564	43.1627
rs6851174	G	T	0.639846	0.0269863	0.0048683	1.7e-08	exposure	TRUE	reported	PC1	textfile	0.000168421	30.7275
rs6843563	A	G	0.342137	-0.027785	0.00493153	1e-08	exposure	TRUE	reported	PC1	textfile	0.000173988	31.7433
rs17253672	C	T	0.945574	-0.0563821	0.0102978	3.6e-08	exposure	TRUE	reported	PC1	textfile	0.000164308	29.977
rs2591966	T	G	0.751985	-0.0298235	0.00543275	2.8e-08	exposure	TRUE	reported	PC1	textfile	0.000165175	30.1351
rs192070971	G	A	0.520808	-0.030396	0.00469802	4.6e-11	exposure	TRUE	reported	PC1	textfile	0.000229425	41.8599
rs6882046	A	G	0.733579	-0.0378332	0.00534276	2.6e-12	exposure	TRUE	reported	PC1	textfile	0.00027481	50.143
rs2611742	T	C	0.606938	-0.0267047	0.0047862	2.4e-08	exposure	TRUE	reported	PC1	textfile	0.000170631	31.1307
rs76729647	G	A	0.934282	-0.0523743	0.00942662	2.5e-08	exposure	TRUE	reported	PC1	textfile	0.000169195	30.8688
rs806789	C	A	0.529779	-0.0383322	0.00469069	2e-16	exposure	TRUE	reported	PC1	textfile	0.000365959	66.7804
rs28703977	T	C	0.345345	0.0352745	0.00493248	8.1e-13	exposure	TRUE	reported	PC1	textfile	0.000280289	51.143
rs138748427	C	A	0.807422	0.0432095	0.00739042	5.2e-09	exposure	TRUE	reported	PC1	textfile	0.00018736	34.1834
rs1061801	G	A	0.809831	0.0322536	0.00595358	4.1e-08	exposure	TRUE	reported	PC1	textfile	0.000160867	29.3491
rs2817399	A	G	0.536703	0.0293394	0.00470129	5e-10	exposure	TRUE	reported	PC1	textfile	0.000213458	38.9461
rs9320823	T	C	0.397636	0.036534	0.00478643	1.7e-14	exposure	TRUE	reported	PC1	textfile	0.000319278	58.2594
rs10807751	G	C	0.453724	-0.0299474	0.00469664	2.3e-10	exposure	TRUE	reported	PC1	textfile	0.000222835	40.6573
rs10253861	G	A	0.447828	-0.0261284	0.00471171	3.5e-08	exposure	TRUE	reported	PC1	textfile	0.000168551	30.7513
rs11772223	A	G	0.806429	-0.0328424	0.00592274	4.4e-08	exposure	TRUE	reported	PC1	textfile	0.000168534	30.7482
rs62473709	A	G	0.169368	0.0369615	0.00623089	3.8e-09	exposure	TRUE	reported	PC1	textfile	0.000192865	35.188
rs10249294	G	A	0.626705	-0.0276263	0.00483502	1.4e-08	exposure	TRUE	reported	PC1	textfile	0.00017894	32.6471
rs6969458	G	A	0.532281	0.0307437	0.00473241	5.9e-11	exposure	TRUE	reported	PC1	textfile	0.000231305	42.2029
rs75440569	G	A	0.925343	0.050355	0.00895805	2.3e-08	exposure	TRUE	reported	PC1	textfile	0.000173189	31.5976
rs12546366	T	C	0.451947	0.0376572	0.00471338	1.5e-15	exposure	TRUE	reported	PC1	textfile	0.000349797	63.8302
rs36086644	A	G	0.488934	0.0284924	0.00468264	1.3e-09	exposure	TRUE	reported	PC1	textfile	0.00020292	37.023
rs7469124	G	A	0.388039	0.0302939	0.00481523	4.1e-10	exposure	TRUE	reported	PC1	textfile	0.00021693	39.5796
rs1147198	G	T	0.230925	-0.0329366	0.00554277	3.1e-09	exposure	TRUE	reported	PC1	textfile	0.000193534	35.3101
rs10992746	T	C	0.668435	-0.0295933	0.00496931	2.8e-09	exposure	TRUE	reported	PC1	textfile	0.000194378	35.4642
rs384317	G	A	0.554668	0.029337	0.00470886	4e-10	exposure	TRUE	reported	PC1	textfile	0.000212738	38.8146
rs4489409	C	T	0.624201	0.0367307	0.00483272	5.4e-14	exposure	TRUE	reported	PC1	textfile	0.000316574	57.7657
rs2150044	T	A	0.43246	0.0297045	0.0047425	3.3e-10	exposure	TRUE	reported	PC1	textfile	0.000215017	39.2306
rs4024198	C	G	0.292704	-0.0376097	0.00514841	2.7e-13	exposure	TRUE	reported	PC1	textfile	0.000292458	53.364
rs10761515	C	T	0.37999	-0.0261267	0.00483709	4.7e-08	exposure	TRUE	reported	PC1	textfile	0.000159907	29.174
rs7916868	A	T	0.496513	-0.037424	0.00468289	2.6e-15	exposure	TRUE	reported	PC1	textfile	0.000349992	63.8657
rs3845	T	C	0.24658	-0.0413222	0.00544464	5.3e-14	exposure	TRUE	reported	PC1	textfile	0.000315666	57.6002
rs9422753	T	C	0.80995	-0.0426578	0.00597173	1.3e-12	exposure	TRUE	reported	PC1	textfile	0.000279648	51.026
rs111302086	T	C	0.755031	0.0332823	0.00600517	3.2e-08	exposure	TRUE	reported	PC1	textfile	0.00016836	30.7165
rs1402954	C	T	0.90926	-0.0441128	0.00814052	3.8e-08	exposure	TRUE	reported	PC1	textfile	0.00016095	29.3643
rs4963390	A	G	0.861197	-0.0380012	0.00678735	3.1e-08	exposure	TRUE	reported	PC1	textfile	0.000171813	31.3465
rs12793712	C	T	0.704876	0.0330969	0.00515201	1e-10	exposure	TRUE	reported	PC1	textfile	0.000226183	41.2683
rs189890945	T	C	0.722597	-0.0298042	0.00542694	4.3e-08	exposure	TRUE	reported	PC1	textfile	0.000165314	30.1606
rs10765776	C	A	0.609102	-0.0358195	0.00481783	6.2e-14	exposure	TRUE	reported	PC1	textfile	0.00030293	55.2753
rs1136666	C	G	0.723394	0.0314787	0.00527525	3.8e-09	exposure	TRUE	reported	PC1	textfile	0.000195164	35.6076
rs2417261	T	G	0.106961	-0.0421897	0.00760629	2.3e-08	exposure	TRUE	reported	PC1	textfile	0.000168628	30.7654
rs2128277	C	G	0.579139	-0.0273835	0.00476501	9.5e-09	exposure	TRUE	reported	PC1	textfile	0.000181013	33.0252
rs2117028	G	A	0.54742	-0.0319158	0.00484771	2.8e-11	exposure	TRUE	reported	PC1	textfile	0.000237559	43.3444
rs297924	T	C	0.618453	-0.0293001	0.00486799	2.1e-09	exposure	TRUE	reported	PC1	textfile	0.000198559	36.2271
rs35287743	G	T	0.88373	0.0580543	0.00735293	6.6e-15	exposure	TRUE	reported	PC1	textfile	0.000341615	62.3366
rs60083575	T	C	0.763955	0.0386547	0.00569575	1e-11	exposure	TRUE	reported	PC1	textfile	0.000252424	46.0573
rs9585326	A	G	0.466429	-0.0269226	0.00469641	9.6e-09	exposure	TRUE	reported	PC1	textfile	0.00018012	32.8622
rs1183668	C	G	0.63012	-0.028466	0.00486574	5.5e-09	exposure	TRUE	reported	PC1	textfile	0.00018759	34.2255
rs12896620	C	T	0.27855	-0.0302164	0.0052365	6.1e-09	exposure	TRUE	reported	PC1	textfile	0.000182499	33.2965
rs72673546	C	T	0.901761	0.0514689	0.00785971	6.8e-11	exposure	TRUE	reported	PC1	textfile	0.000235024	42.8817
rs1176799	C	A	0.627238	0.0268043	0.00484126	3.2e-08	exposure	TRUE	reported	PC1	textfile	0.000168018	30.654
rs61519036	C	T	0.660797	-0.0268872	0.00497492	4.1e-08	exposure	TRUE	reported	PC1	textfile	0.000160098	29.2088
rs7497801	G	A	0.610229	0.0264095	0.00479896	4e-08	exposure	TRUE	reported	PC1	textfile	0.000165993	30.2846
rs956362	A	G	0.788344	-0.0340591	0.00578726	3.4e-09	exposure	TRUE	reported	PC1	textfile	0.000189834	34.635
rs11852327	C	T	0.739559	-0.0478419	0.00534279	2.5e-19	exposure	TRUE	reported	PC1	textfile	0.000439366	80.1818
rs62023486	A	G	0.890127	0.0412425	0.00750872	4.9e-08	exposure	TRUE	reported	PC1	textfile	0.000165357	30.1685
rs1857952	A	C	0.454786	-0.0315839	0.00473981	2.7e-11	exposure	TRUE	reported	PC1	textfile	0.000243355	44.4022
rs62031999	A	G	0.805329	-0.0340554	0.00596736	1.4e-08	exposure	TRUE	reported	PC1	textfile	0.000178512	32.5689
rs56210058	G	A	0.806881	0.0326832	0.00595569	4.4e-08	exposure	TRUE	reported	PC1	textfile	0.000165063	30.1148
rs1421085	T	C	0.596875	-0.065911	0.00476876	2.3e-43	exposure	TRUE	reported	PC1	textfile	0.00104613	191.029
rs1013221	C	A	0.595651	0.0263744	0.00477156	3.2e-08	exposure	TRUE	reported	PC1	textfile	0.000167459	30.552
rs35203607	G	T	0.828511	-0.0356241	0.00623137	1.3e-08	exposure	TRUE	reported	PC1	textfile	0.000179135	32.6826
rs898751	C	T	0.507439	0.0322089	0.00468168	5.8e-12	exposure	TRUE	reported	PC1	textfile	0.000259402	47.3308
rs7213721	G	T	0.538035	0.0266319	0.00469951	1.1e-08	exposure	TRUE	reported	PC1	textfile	0.000176019	32.114
rs12953563	C	T	0.580196	-0.0317616	0.00475137	2.3e-11	exposure	TRUE	reported	PC1	textfile	0.000244905	44.6851
rs12969294	A	G	0.33895	-0.0336846	0.00495534	5.3e-12	exposure	TRUE	reported	PC1	textfile	0.000253246	46.2074
rs72900104	G	A	0.680806	-0.0307562	0.00509455	1.3e-09	exposure	TRUE	reported	PC1	textfile	0.000199758	36.4459
rs12968428	A	G	0.618056	-0.0287277	0.00482242	2.3e-09	exposure	TRUE	reported	PC1	textfile	0.000194502	35.4868
rs17782313	T	C	0.766982	-0.0593466	0.00553276	8e-27	exposure	TRUE	reported	PC1	textfile	0.000630335	115.054
rs7253058	T	G	0.875372	-0.0387241	0.00713046	4.5e-08	exposure	TRUE	reported	PC1	textfile	0.000161657	29.4933
rs429358	T	C	0.845264	-0.0766189	0.0064765	1.1e-32	exposure	TRUE	reported	PC1	textfile	0.000766646	139.954
rs141622900	G	A	0.947642	0.076889	0.0107662	8.5e-13	exposure	TRUE	reported	PC1	textfile	0.000279524	51.0034
rs192436652	C	T	0.97263	0.0789351	0.0143737	2.3e-08	exposure	TRUE	reported	PC1	textfile	0.000165298	30.1577
rs2422853	T	C	0.386498	-0.0264848	0.00485121	3.8e-08	exposure	TRUE	reported	PC1	textfile	0.000163365	29.805
rs6088788	A	G	0.563423	-0.0265754	0.0047397	3.1e-08	exposure	TRUE	reported	PC1	textfile	0.000172314	31.4379
rs79638430	G	A	0.736397	-0.0298115	0.00536269	3e-08	exposure	TRUE	reported	PC1	textfile	0.000169381	30.9028
rs6024408	C	T	0.701101	0.0323095	0.0051163	2.4e-10	exposure	TRUE	reported	PC1	textfile	0.00021857	39.8789
rs11699828	G	A	0.963885	-0.0830948	0.0137136	2.8e-09	exposure	TRUE	reported	PC1	textfile	0.000201231	36.7147
rs138637028	C	T	0.982514	0.100526	0.017993	2.6e-08	exposure	TRUE	reported	PC1	textfile	0.000171085	31.2137
rs5753630	A	G	0.559162	-0.0316146	0.00473113	2.5e-11	exposure	TRUE	reported	PC1	textfile	0.000244724	44.652
rs202637	A	G	0.183046	0.0353903	0.00607895	5.2e-09	exposure	TRUE	reported	PC1	textfile	0.000185767	33.8927
rs660880	G	A	0.486317	0.0260736	0.00378815	5.7e-12	exposure	TRUE	reported	PC3	textfile	0.00025964	47.3743
rs2644109	C	T	0.662603	0.0239453	0.00401273	2e-09	exposure	TRUE	reported	PC3	textfile	0.00019517	35.6087
rs62127435	T	C	0.963731	0.0552716	0.0100999	3.7e-08	exposure	TRUE	reported	PC3	textfile	0.000164148	29.9478
rs3795944	A	G	0.446206	-0.0244545	0.00380792	1.2e-10	exposure	TRUE	reported	PC3	textfile	0.000226038	41.2418
rs780093	T	C	0.383885	-0.025777	0.00389033	2.4e-11	exposure	TRUE	reported	PC3	textfile	0.000240616	43.9023
rs570436	C	T	0.442485	-0.025827	0.00381578	1.6e-11	exposure	TRUE	reported	PC3	textfile	0.000251078	45.8117
rs2716998	T	A	0.290627	-0.0266442	0.0042215	1.8e-10	exposure	TRUE	reported	PC3	textfile	0.00021833	39.8352
rs13390019	T	C	0.866796	0.0320776	0.00563877	1.2e-08	exposure	TRUE	reported	PC3	textfile	0.000177376	32.3616
rs115825674	C	T	0.964767	0.0582745	0.0105388	2.9e-08	exposure	TRUE	reported	PC3	textfile	0.000167587	30.5753
rs115771635	T	C	0.980968	-0.0770549	0.0141697	4.8e-08	exposure	TRUE	reported	PC3	textfile	0.000162086	29.5716
rs59979824	C	A	0.658594	0.0300984	0.00400103	5.3e-14	exposure	TRUE	reported	PC3	textfile	0.000310131	56.5898
rs13013351	C	T	0.52463	0.022398	0.00378758	3.1e-09	exposure	TRUE	reported	PC3	textfile	0.000191668	34.9696
rs11688135	A	G	0.363803	-0.0228668	0.00395029	7.6e-09	exposure	TRUE	reported	PC3	textfile	0.000183658	33.508
rs2675966	T	C	0.435636	-0.0221184	0.00381608	5.8e-09	exposure	TRUE	reported	PC3	textfile	0.000184132	33.5945
rs13093086	G	A	0.492336	-0.0207538	0.00379597	4e-08	exposure	TRUE	reported	PC3	textfile	0.000163838	29.8913
rs11707890	T	G	0.566077	-0.0235979	0.0038349	6.8e-10	exposure	TRUE	reported	PC3	textfile	0.000207532	37.8646
rs6780346	C	T	0.37831	0.0330109	0.00390743	2.5e-17	exposure	TRUE	reported	PC3	textfile	0.000391111	71.3719
rs2858088	A	G	0.381833	-0.0264371	0.00390399	1.4e-11	exposure	TRUE	reported	PC3	textfile	0.000251326	45.857
rs76201730	G	A	0.891763	0.0351124	0.00611973	8.3e-09	exposure	TRUE	reported	PC3	textfile	0.000180433	32.9194
rs6824562	T	C	0.484188	-0.0285928	0.00388253	1.9e-13	exposure	TRUE	reported	PC3	textfile	0.000297229	54.2349
rs1229984	T	C	0.0250629	-0.135176	0.0122155	1.7e-28	exposure	TRUE	reported	PC3	textfile	0.000670845	122.454
rs35518360	A	T	0.916731	0.0592929	0.00705603	6.9e-17	exposure	TRUE	reported	PC3	textfile	0.000386949	70.6122
rs4698920	G	A	0.342216	-0.0223309	0.0039944	2.2e-08	exposure	TRUE	reported	PC3	textfile	0.000171306	31.2539
rs2955170	T	A	0.496771	0.0261016	0.00379627	7.2e-12	exposure	TRUE	reported	PC3	textfile	0.000259086	47.2732
rs900903	A	T	0.774003	0.025565	0.00457086	2e-08	exposure	TRUE	reported	PC3	textfile	0.000171458	31.2817
rs28450996	G	A	0.563217	-0.0273721	0.00382766	1e-12	exposure	TRUE	reported	PC3	textfile	0.000280262	51.1381
rs26910	T	A	0.840819	-0.0289064	0.00522902	3.6e-08	exposure	TRUE	reported	PC3	textfile	0.000167499	30.5592
rs72778524	A	T	0.932292	-0.0462256	0.00755028	9.8e-10	exposure	TRUE	reported	PC3	textfile	0.000205441	37.483
rs55736786	C	T	0.910235	-0.0394596	0.0066391	2.8e-09	exposure	TRUE	reported	PC3	textfile	0.000193615	35.325
rs3130262	A	G	0.486985	0.0212215	0.00378662	2.2e-08	exposure	TRUE	reported	PC3	textfile	0.000172152	31.4083
rs1155347	T	C	0.780607	-0.0273306	0.00463023	4.2e-09	exposure	TRUE	reported	PC3	textfile	0.000190962	34.8408
rs9372625	G	A	0.61791	-0.0283933	0.00391291	3.4e-13	exposure	TRUE	reported	PC3	textfile	0.000288565	52.6535
rs57953858	G	C	0.867382	-0.031394	0.00562784	2.5e-08	exposure	TRUE	reported	PC3	textfile	0.000170558	31.1175
rs2672645	T	C	0.78855	0.0308583	0.0049685	7.8e-10	exposure	TRUE	reported	PC3	textfile	0.000211416	38.5735
rs76086831	G	A	0.908305	0.0407858	0.00667353	7.8e-10	exposure	TRUE	reported	PC3	textfile	0.000204717	37.351
rs6953335	A	T	0.900158	-0.0348449	0.00632654	3e-08	exposure	TRUE	reported	PC3	textfile	0.000166269	30.3348
rs3757771	C	T	0.69788	0.0227267	0.00413523	4e-08	exposure	TRUE	reported	PC3	textfile	0.000165554	30.2043
rs1669025	A	G	0.509382	-0.0227444	0.00380509	3e-09	exposure	TRUE	reported	PC3	textfile	0.000195826	35.7285
rs11782543	A	G	0.403107	-0.0247355	0.00387931	2e-10	exposure	TRUE	reported	PC3	textfile	0.00022283	40.6563
rs11787216	C	T	0.629481	0.0325799	0.00400289	4.6e-16	exposure	TRUE	reported	PC3	textfile	0.000363021	66.2441
rs13256888	A	G	0.708114	-0.0262815	0.00420557	4.7e-10	exposure	TRUE	reported	PC3	textfile	0.00021404	39.0522
rs10125463	A	T	0.494167	-0.0250541	0.00380162	3e-11	exposure	TRUE	reported	PC3	textfile	0.000238042	43.4326
rs2779720	G	T	0.243301	0.0244701	0.00441484	2.8e-08	exposure	TRUE	reported	PC3	textfile	0.000168386	30.7211
rs11243638	C	T	0.784907	-0.0273214	0.00467423	5.4e-09	exposure	TRUE	reported	PC3	textfile	0.000187258	34.165
rs10887587	C	T	0.544368	0.0212368	0.00381394	2.7e-08	exposure	TRUE	reported	PC3	textfile	0.000169939	31.0046
rs55771711	G	C	0.741793	-0.0265323	0.00434354	1.4e-09	exposure	TRUE	reported	PC3	textfile	0.000204508	37.3128
rs290071	C	T	0.197119	-0.0269008	0.00481033	2.9e-08	exposure	TRUE	reported	PC3	textfile	0.000171413	31.2735
rs7936998	G	A	0.671954	0.0270246	0.00403921	2.5e-11	exposure	TRUE	reported	PC3	textfile	0.000245333	44.7632
rs80070966	A	C	0.560139	-0.0219371	0.00383107	1e-08	exposure	TRUE	reported	PC3	textfile	0.000179712	32.7879
rs1056010	T	C	0.589046	-0.0271973	0.00385279	1.7e-12	exposure	TRUE	reported	PC3	textfile	0.000273099	49.8306
rs28376121	T	C	0.80349	-0.0275645	0.00479924	7.8e-09	exposure	TRUE	reported	PC3	textfile	0.000180806	32.9876
rs624199	C	T	0.627327	0.021768	0.00392865	3e-08	exposure	TRUE	reported	PC3	textfile	0.000168273	30.7005
rs10693804	T	G	0.502922	-0.021383	0.00379824	1.7e-08	exposure	TRUE	reported	PC3	textfile	0.000173714	31.6933
rs72641050	A	C	0.753776	0.0237451	0.00441268	4.9e-08	exposure	TRUE	reported	PC3	textfile	0.000158713	28.956
rs56121689	G	A	0.760714	0.0258545	0.00445641	6.4e-09	exposure	TRUE	reported	PC3	textfile	0.000184484	33.6587
rs1439621	A	G	0.316318	-0.0230658	0.00408115	1.6e-08	exposure	TRUE	reported	PC3	textfile	0.000175079	31.9424
rs274106	A	C	0.340718	0.0235166	0.00402721	5.7e-09	exposure	TRUE	reported	PC3	textfile	0.000186894	34.0985
rs151180	G	T	0.568568	0.0439581	0.00389402	1.9e-29	exposure	TRUE	reported	PC3	textfile	0.000698096	127.431
rs8048383	C	A	0.451848	0.0209644	0.00381016	4.1e-08	exposure	TRUE	reported	PC3	textfile	0.000165937	30.2743
rs7185027	A	T	0.724299	-0.026773	0.00424779	2.4e-10	exposure	TRUE	reported	PC3	textfile	0.000217726	39.7249
rs2447091	T	C	0.610044	0.0225878	0.00389176	4.7e-09	exposure	TRUE	reported	PC3	textfile	0.000184634	33.6861
rs2696673	A	C	0.789361	0.0284938	0.0047543	1.8e-09	exposure	TRUE	reported	PC3	textfile	0.00019687	35.9189
rs1788825	T	C	0.34658	-0.0306087	0.00398599	2.2e-14	exposure	TRUE	reported	PC3	textfile	0.000323157	58.9675
rs76335122	T	G	0.882125	-0.0377829	0.0058916	1.4e-10	exposure	TRUE	reported	PC3	textfile	0.000225405	41.1263
rs429358	T	C	0.845264	0.0360624	0.00524479	5.4e-12	exposure	TRUE	reported	PC3	textfile	0.000259106	47.2768
rs116321632	C	T	0.634768	0.0233224	0.00397955	4.3e-09	exposure	TRUE	reported	PC3	textfile	0.00018825	34.3458
rs56946934	C	T	0.650442	0.0218201	0.00399462	4.1e-08	exposure	TRUE	reported	PC3	textfile	0.000163542	29.8372
rs2269608	C	T	0.715399	0.0253315	0.00421849	2.2e-09	exposure	TRUE	reported	PC3	textfile	0.000197633	36.0581
rs9607805	C	T	0.272585	-0.0391875	0.0042731	3.2e-20	exposure	TRUE	reported	PC3	textfile	0.000460835	84.1016
rs9436849	A	C	0.834093	0.0165886	0.00294177	1.7e-08	exposure	TRUE	reported	PC19	textfile	0.000174286	31.7978
rs321238	C	A	0.406606	-0.0121425	0.00220388	2.8e-08	exposure	TRUE	reported	PC19	textfile	0.000166382	30.3554
rs6587756	A	T	0.350788	0.0138414	0.00226126	9e-10	exposure	TRUE	reported	PC19	textfile	0.000205356	37.4675
rs76240926	C	A	0.927215	-0.0251755	0.00436931	6.6e-09	exposure	TRUE	reported	PC19	textfile	0.000181965	33.1991
rs7601625	G	A	0.561304	0.0124095	0.00217938	1.3e-08	exposure	TRUE	reported	PC19	textfile	0.000177706	32.4219
rs671722	G	A	0.415344	-0.0129319	0.00219551	5e-09	exposure	TRUE	reported	PC19	textfile	0.000190155	34.6936
rs6577596	C	T	0.39549	-0.0120845	0.00221384	3.9e-08	exposure	TRUE	reported	PC19	textfile	0.000163317	29.7961
rs6809528	A	C	0.623799	-0.0151162	0.00222963	6.6e-12	exposure	TRUE	reported	PC19	textfile	0.000251911	45.9637
rs35538052	G	A	0.628578	-0.0123551	0.00224651	4.2e-08	exposure	TRUE	reported	PC19	textfile	0.000165783	30.2462
rs1229984	T	C	0.0250629	0.0650469	0.00696225	1.3e-20	exposure	TRUE	reported	PC19	textfile	0.000478281	87.2869
rs10807422	T	C	0.542431	0.0196839	0.00217375	2.3e-19	exposure	TRUE	reported	PC19	textfile	0.000449309	81.9971
rs6968865	A	T	0.370922	-0.0283401	0.00221334	3e-37	exposure	TRUE	reported	PC19	textfile	0.000897953	163.946
rs1900801	A	G	0.419126	0.0137673	0.00220234	5.2e-10	exposure	TRUE	reported	PC19	textfile	0.000214177	39.0773
rs3808057	T	C	0.866753	0.0178552	0.00317835	1.9e-08	exposure	TRUE	reported	PC19	textfile	0.000172977	31.5589
rs6963939	G	T	0.627865	0.0231091	0.00223047	3.9e-25	exposure	TRUE	reported	PC19	textfile	0.000588105	107.342
rs13266268	C	T	0.610046	0.0171791	0.00228625	8.7e-14	exposure	TRUE	reported	PC19	textfile	0.000309425	56.461
rs72614044	C	A	0.437295	0.0132729	0.00218392	1e-09	exposure	TRUE	reported	PC19	textfile	0.000202445	36.9363
rs7084062	A	G	0.508678	0.0125122	0.00218415	1.5e-08	exposure	TRUE	reported	PC19	textfile	0.000179871	32.8169
rs7117342	C	T	0.470063	-0.0119672	0.00216235	3.6e-08	exposure	TRUE	reported	PC19	textfile	0.000167879	30.6287
rs933738	A	G	0.827298	-0.0153675	0.00286113	4.7e-08	exposure	TRUE	reported	PC19	textfile	0.000158125	28.8487
rs7325960	G	T	0.265676	-0.0155574	0.00245084	1.6e-10	exposure	TRUE	reported	PC19	textfile	0.000220844	40.2939
rs12904784	T	C	0.45208	0.0139384	0.00217787	1.4e-10	exposure	TRUE	reported	PC19	textfile	0.000224492	40.9597
rs2472297	C	T	0.736084	-0.0373387	0.0024497	5.5e-52	exposure	TRUE	reported	PC19	textfile	0.00127197	232.321
rs16962406	G	C	0.881975	-0.0190014	0.00335545	1.3e-08	exposure	TRUE	reported	PC19	textfile	0.000175764	32.0675
rs74561428	G	A	0.834024	0.0179514	0.00291432	6.7e-10	exposure	TRUE	reported	PC19	textfile	0.000207955	37.9418
rs9972653	G	T	0.600859	-0.0212807	0.00220816	4.9e-22	exposure	TRUE	reported	PC19	textfile	0.000508893	92.8765
rs144216645	T	C	0.255233	-0.0154501	0.00261927	3.7e-09	exposure	TRUE	reported	PC19	textfile	0.000190702	34.7934
rs12981122	C	T	0.453244	-0.0126249	0.00217054	6.2e-09	exposure	TRUE	reported	PC19	textfile	0.000185429	33.8311
rs117334534	G	A	0.960367	-0.0316283	0.00560747	2e-08	exposure	TRUE	reported	PC19	textfile	0.000174373	31.8136
rs838133	A	G	0.451061	-0.0244312	0.00223689	1.1e-27	exposure	TRUE	reported	PC19	textfile	0.000653512	119.288
rs6079597	A	G	0.782159	-0.0148872	0.00261606	8.9e-09	exposure	TRUE	reported	PC19	textfile	0.000177497	32.3837
rs34929358	G	A	0.854093	-0.0204243	0.00309577	5.2e-11	exposure	TRUE	reported	PC19	textfile	0.000238556	43.5263
rs7276867	G	C	0.457816	-0.0149098	0.00217401	8.8e-12	exposure	TRUE	reported	PC19	textfile	0.000257778	47.0344
rs2613508	C	T	0.197655	0.0109083	0.00174072	3.9e-10	exposure	TRUE	reported	milk type: full cream vs. any other	textfile	0.000215229	39.2692
rs1629802	G	A	0.634152	-0.0084107	0.0014408	5.6e-09	exposure	TRUE	reported	milk type: full cream vs. any other	textfile	0.000186772	34.0763
rs72783765	C	T	0.910338	0.0136309	0.00242312	1.9e-08	exposure	TRUE	reported	milk type: full cream vs. any other	textfile	0.000173445	31.6442
rs10224524	A	T	0.597309	-0.00793398	0.00141174	1.9e-08	exposure	TRUE	reported	milk type: full cream vs. any other	textfile	0.000173115	31.5841
rs35184771	G	T	0.648488	0.00827248	0.00144611	1.1e-08	exposure	TRUE	reported	milk type: full cream vs. any other	textfile	0.000179361	32.7238
rs1421085	T	C	0.596875	0.0117184	0.00140936	9.1e-17	exposure	TRUE	reported	milk type: full cream vs. any other	textfile	0.000378848	69.1334
rs11209948	G	T	0.397764	-0.0123277	0.00211464	5.4e-09	exposure	TRUE	reported	milk type: skimmed vs. any other	textfile	0.000186272	33.9849
rs3817334	C	T	0.592247	-0.0123674	0.00210425	3.8e-09	exposure	TRUE	reported	milk type: skimmed vs. any other	textfile	0.000189329	34.5428
rs55872725	C	T	0.596669	-0.0191323	0.00211201	1.4e-19	exposure	TRUE	reported	milk type: skimmed vs. any other	textfile	0.00044966	82.0612
rs11152213	A	C	0.764003	-0.0138512	0.00243983	1.6e-08	exposure	TRUE	reported	milk type: skimmed vs. any other	textfile	0.000176651	32.2293
rs136872	A	G	0.101434	0.0212594	0.0034883	9.1e-10	exposure	TRUE	reported	milk type: skimmed vs. any other	textfile	0.000203574	37.1424
rs11209943	A	G	0.39843	0.0160576	0.00220412	2.5e-13	exposure	TRUE	reported	milk type: skimmed, semi-skimmed, full cream (QT)	textfile	0.000290872	53.0745
rs34472009	C	T	0.79249	0.0159955	0.00268094	2.4e-09	exposure	TRUE	reported	milk type: skimmed, semi-skimmed, full cream (QT)	textfile	0.000195107	35.5973
rs76712070	A	G	0.938521	-0.0249099	0.00457618	4.6e-08	exposure	TRUE	reported	milk type: skimmed, semi-skimmed, full cream (QT)	textfile	0.000162407	29.6301
rs7551241	A	G	0.311986	-0.0128469	0.00232999	3.6e-08	exposure	TRUE	reported	milk type: skimmed, semi-skimmed, full cream (QT)	textfile	0.00016663	30.4007
rs13401333	C	T	0.344466	0.0136761	0.00227265	1.3e-09	exposure	TRUE	reported	milk type: skimmed, semi-skimmed, full cream (QT)	textfile	0.000198477	36.2122
rs769668	T	C	0.654992	-0.013371	0.00228214	5.2e-09	exposure	TRUE	reported	milk type: skimmed, semi-skimmed, full cream (QT)	textfile	0.000188148	34.3272
rs12286721	C	A	0.449455	0.0121208	0.00216992	2.7e-08	exposure	TRUE	reported	milk type: skimmed, semi-skimmed, full cream (QT)	textfile	0.000171016	31.2011
rs7132908	G	A	0.615467	0.0129713	0.0022206	6.2e-09	exposure	TRUE	reported	milk type: skimmed, semi-skimmed, full cream (QT)	textfile	0.000187017	34.121
rs1421085	T	C	0.596956	0.0228925	0.00220077	2.8e-25	exposure	TRUE	reported	milk type: skimmed, semi-skimmed, full cream (QT)	textfile	0.000592812	108.201
rs663640	C	T	0.781216	0.0144002	0.00261385	3.5e-08	exposure	TRUE	reported	milk type: skimmed, semi-skimmed, full cream (QT)	textfile	0.000166357	30.3509
rs1065853	G	T	0.919635	-0.0272449	0.00397354	6.7e-12	exposure	TRUE	reported	milk type: skimmed, semi-skimmed, full cream (QT)	textfile	0.000257656	47.0122
rs10414043	G	A	0.872929	0.0199991	0.0032534	9.8e-10	exposure	TRUE	reported	milk type: skimmed, semi-skimmed, full cream (QT)	textfile	0.000207106	37.7869
rs11209780	G	A	0.783914	0.015574	0.00258264	1.5e-09	exposure	TRUE	reported	tablespoons of raw vegetables per day	textfile	0.000199307	36.3637
rs3828120	T	A	0.672261	-0.0134438	0.00224358	2.1e-09	exposure	TRUE	reported	tablespoons of raw vegetables per day	textfile	0.000196794	35.9051
rs2500220	C	T	0.507991	0.0143619	0.00211207	9.3e-12	exposure	TRUE	reported	tablespoons of raw vegetables per day	textfile	0.000253416	46.2384
rs62107261	T	C	0.951705	0.0343706	0.00493232	3.2e-12	exposure	TRUE	reported	tablespoons of raw vegetables per day	textfile	0.00026613	48.5587
rs2867114	C	T	0.882188	0.0226232	0.00362446	5.2e-10	exposure	TRUE	reported	tablespoons of raw vegetables per day	textfile	0.000213533	38.9598
rs78940216	G	A	0.889515	0.0194621	0.00342798	1.5e-08	exposure	TRUE	reported	tablespoons of raw vegetables per day	textfile	0.00017667	32.2328
rs11125813	G	A	0.780738	-0.0142188	0.00255696	2.6e-08	exposure	TRUE	reported	tablespoons of raw vegetables per day	textfile	0.000169489	30.9224
rs7570469	C	T	0.329388	0.0131663	0.00223886	3.4e-09	exposure	TRUE	reported	tablespoons of raw vegetables per day	textfile	0.000189552	34.5835
rs7619139	T	A	0.410905	-0.020705	0.00214685	7e-22	exposure	TRUE	reported	tablespoons of raw vegetables per day	textfile	0.000509639	93.0127
rs12630752	A	G	0.765919	0.0143042	0.00249635	1e-08	exposure	TRUE	reported	tablespoons of raw vegetables per day	textfile	0.00017996	32.8331
rs426444	T	A	0.326016	-0.0145162	0.00225538	1.2e-10	exposure	TRUE	reported	tablespoons of raw vegetables per day	textfile	0.000227041	41.4249
rs2194027	T	A	0.513173	0.0129742	0.00212614	1.2e-09	exposure	TRUE	reported	tablespoons of raw vegetables per day	textfile	0.000204092	37.2368
rs56336506	C	G	0.797351	-0.0186673	0.00266769	2.8e-12	exposure	TRUE	reported	tablespoons of raw vegetables per day	textfile	0.000268357	48.9652
rs75422056	G	A	0.894447	0.0206411	0.00347415	3.4e-09	exposure	TRUE	reported	tablespoons of raw vegetables per day	textfile	0.000193474	35.2991
rs3095337	G	C	0.795983	0.0180122	0.00261715	7.6e-12	exposure	TRUE	reported	tablespoons of raw vegetables per day	textfile	0.000259598	47.3665
rs9359954	T	G	0.521042	-0.0121067	0.0021101	9.3e-09	exposure	TRUE	reported	tablespoons of raw vegetables per day	textfile	0.000180428	32.9186
rs57221424	C	G	0.678172	-0.0148049	0.00226909	6.7e-11	exposure	TRUE	reported	tablespoons of raw vegetables per day	textfile	0.000233315	42.5699
rs6958768	A	C	0.832832	0.0185609	0.00284959	8.6e-11	exposure	TRUE	reported	tablespoons of raw vegetables per day	textfile	0.000232525	42.4257
rs13267577	C	T	0.618639	0.0136923	0.00218862	3.7e-10	exposure	TRUE	reported	tablespoons of raw vegetables per day	textfile	0.000214514	39.1388
rs11785788	G	A	0.745104	0.0135071	0.00243355	2.6e-08	exposure	TRUE	reported	tablespoons of raw vegetables per day	textfile	0.000168852	30.8063
rs13255011	C	T	0.521457	-0.0119441	0.00211487	1.5e-08	exposure	TRUE	reported	tablespoons of raw vegetables per day	textfile	0.000174824	31.8959
rs199865757	C	T	0.700839	0.0198085	0.00230477	1.2e-17	exposure	TRUE	reported	tablespoons of raw vegetables per day	textfile	0.000404771	73.8658
rs7857380	A	C	0.364977	0.0155055	0.00218746	1.9e-12	exposure	TRUE	reported	tablespoons of raw vegetables per day	textfile	0.000275365	50.2443
rs2941732	A	G	0.272406	-0.0201572	0.00237125	1.7e-17	exposure	TRUE	reported	tablespoons of raw vegetables per day	textfile	0.000395978	72.2605
rs11191194	T	A	0.648738	-0.01286	0.00222299	7.6e-09	exposure	TRUE	reported	tablespoons of raw vegetables per day	textfile	0.000183427	33.4659
rs11608727	T	G	0.80412	0.0159284	0.00266412	2.4e-09	exposure	TRUE	reported	tablespoons of raw vegetables per day	textfile	0.000195924	35.7464
rs77797947	C	A	0.967146	-0.0367979	0.00638477	6e-09	exposure	TRUE	reported	tablespoons of raw vegetables per day	textfile	0.00018206	33.2163
rs17055599	T	C	0.687049	0.0136603	0.00227736	2.2e-09	exposure	TRUE	reported	tablespoons of raw vegetables per day	textfile	0.000197201	35.9793
rs9323534	C	T	0.566906	0.0132991	0.00212977	4.1e-10	exposure	TRUE	reported	tablespoons of raw vegetables per day	textfile	0.000213709	38.9919
rs956362	A	G	0.788309	-0.0153954	0.00260714	4.1e-09	exposure	TRUE	reported	tablespoons of raw vegetables per day	textfile	0.000191121	34.8697
rs1437761	T	C	0.750671	0.0153458	0.00244084	4.2e-10	exposure	TRUE	reported	tablespoons of raw vegetables per day	textfile	0.000216642	39.5272
rs7187143	A	C	0.677121	0.012332	0.00226444	4.7e-08	exposure	TRUE	reported	tablespoons of raw vegetables per day	textfile	0.000162559	29.6579
rs2447090	A	G	0.639078	0.0124484	0.00220593	1.7e-08	exposure	TRUE	reported	tablespoons of raw vegetables per day	textfile	0.000174544	31.8448
rs142925250	A	T	0.799146	0.015974	0.00270284	3.2e-09	exposure	TRUE	reported	tablespoons of raw vegetables per day	textfile	0.000191443	34.9287
rs1371274	A	C	0.862398	-0.0171326	0.00305711	1.7e-08	exposure	TRUE	reported	tablespoons of raw vegetables per day	textfile	0.000172142	31.4065
rs838133	A	G	0.451054	-0.0121928	0.00218421	2.6e-08	exposure	TRUE	reported	tablespoons of raw vegetables per day	textfile	0.000170797	31.1611
rs1620977	A	G	0.268679	-0.0114763	0.00186822	8e-10	exposure	TRUE	reported	spread type: all spreads vs. never	textfile	0.000206821	37.7349
rs7516954	C	T	0.734435	0.0102427	0.00187412	4e-08	exposure	TRUE	reported	spread type: all spreads vs. never	textfile	0.000163719	29.8696
rs62107261	T	C	0.95173	-0.0222615	0.00387333	9.3e-09	exposure	TRUE	reported	spread type: all spreads vs. never	textfile	0.00018105	33.032
rs6751993	A	G	0.171984	0.0124135	0.00222298	2.9e-08	exposure	TRUE	reported	spread type: all spreads vs. never	textfile	0.000170915	31.1826
rs12698892	T	A	0.812378	-0.0118782	0.00212322	2.7e-08	exposure	TRUE	reported	spread type: all spreads vs. never	textfile	0.000171543	31.2973
rs67937375	G	A	0.626065	-0.0103853	0.00171312	1.2e-09	exposure	TRUE	reported	spread type: all spreads vs. never	textfile	0.000201424	36.75
rs6567160	T	C	0.767362	0.0142695	0.0019582	2.5e-13	exposure	TRUE	reported	spread type: all spreads vs. never	textfile	0.000291014	53.1005
rs1532127	G	A	0.315778	0.00994327	0.00177952	2.3e-08	exposure	TRUE	reported	spread type: all spreads vs. never	textfile	0.000171126	31.2211
rs11210153	G	A	0.510012	0.0137244	0.00240285	1.2e-08	exposure	TRUE	reported	spread type: butter vs. any other	textfile	0.00017881	32.6234
rs6545766	C	T	0.593927	0.0142961	0.00243852	5.3e-09	exposure	TRUE	reported	spread type: butter vs. any other	textfile	0.000188381	34.3699
rs72863305	T	A	0.749096	0.0169799	0.00275817	9.5e-10	exposure	TRUE	reported	spread type: butter vs. any other	textfile	0.000207718	37.8986
rs9827255	C	T	0.689581	0.0164943	0.00257776	2.1e-10	exposure	TRUE	reported	spread type: butter vs. any other	textfile	0.0002244	40.9428
rs7618391	A	G	0.594868	0.0135223	0.00243079	2.3e-08	exposure	TRUE	reported	spread type: butter vs. any other	textfile	0.000169617	30.9458
rs1169712	A	T	0.426619	-0.0142695	0.00244362	5.3e-09	exposure	TRUE	reported	spread type: butter vs. any other	textfile	0.000186899	34.0993
rs6474930	A	G	0.511704	0.0168838	0.00239652	2.1e-12	exposure	TRUE	reported	spread type: butter vs. any other	textfile	0.000272018	49.6333
rs72734713	A	G	0.953142	-0.0319511	0.00576301	3.3e-08	exposure	TRUE	reported	spread type: butter vs. any other	textfile	0.000168476	30.7375
rs284862	C	T	0.419518	0.0143399	0.0024216	2.5e-09	exposure	TRUE	reported	spread type: butter vs. any other	textfile	0.000192195	35.0657
rs2445249	T	G	0.553338	0.0186654	0.00240262	9.1e-15	exposure	TRUE	reported	spread type: butter vs. any other	textfile	0.000330748	60.3531
rs624136	A	G	0.524404	0.013144	0.00239088	4.4e-08	exposure	TRUE	reported	spread type: butter vs. any other	textfile	0.000165655	30.2228
rs1790172	T	G	0.573707	-0.0139579	0.00242069	1.2e-08	exposure	TRUE	reported	spread type: butter vs. any other	textfile	0.00018223	33.2474
rs12445401	A	G	0.810431	0.0165806	0.00304887	4.6e-08	exposure	TRUE	reported	spread type: butter vs. any other	textfile	0.000162102	29.5745
rs769449	G	A	0.874226	0.0338742	0.0036034	9.3e-21	exposure	TRUE	reported	spread type: butter vs. any other	textfile	0.000484217	88.3707
rs1065853	G	T	0.919829	-0.0484092	0.00440003	3.8e-28	exposure	TRUE	reported	spread type: butter vs. any other	textfile	0.000663122	121.043
rs17779301	G	A	0.835881	0.0177241	0.00322209	4.5e-08	exposure	TRUE	reported	spread type: butter vs. any other	textfile	0.000165851	30.2586
rs76182812	C	T	0.981912	0.0514551	0.00928794	4.3e-08	exposure	TRUE	reported	spread type: butter vs. any other	textfile	0.000168222	30.6912
rs143502921	G	C	0.819938	0.0215052	0.00347864	7.1e-10	exposure	TRUE	reported	spread type: butter vs. any other	textfile	0.000209466	38.2176
rs567380043	A	C	0.813583	0.018611	0.00310133	1.8e-09	exposure	TRUE	reported	spread type: butter vs. any other	textfile	0.000197376	36.0113
rs973526	C	T	0.48598	0.0124643	0.00210795	2.4e-09	exposure	TRUE	reported	glasses of water per day	textfile	0.000191632	34.9631
rs12402939	A	C	0.608137	0.0150297	0.00214285	3.1e-12	exposure	TRUE	reported	glasses of water per day	textfile	0.000269611	49.194
rs6541139	T	C	0.643168	0.0120736	0.00220276	4.4e-08	exposure	TRUE	reported	glasses of water per day	textfile	0.000164666	30.0424
rs34967813	A	G	0.687088	0.015012	0.00225141	2.4e-11	exposure	TRUE	reported	glasses of water per day	textfile	0.000243668	44.4594
rs61833949	A	G	0.914578	-0.0212596	0.00373651	7.1e-09	exposure	TRUE	reported	glasses of water per day	textfile	0.000177434	32.3723
rs2339975	G	C	0.418889	-0.014116	0.00212804	2.9e-11	exposure	TRUE	reported	glasses of water per day	textfile	0.000241155	44.0006
rs570436	C	T	0.442546	0.0132828	0.00210582	3.2e-10	exposure	TRUE	reported	glasses of water per day	textfile	0.000218062	39.7862
rs1177269	C	T	0.435199	0.0136167	0.00210347	1.1e-10	exposure	TRUE	reported	glasses of water per day	textfile	0.000229672	41.905
rs2198234	G	T	0.471823	-0.0156623	0.00209336	7.9e-14	exposure	TRUE	reported	glasses of water per day	textfile	0.00030678	55.9781
rs895412	T	C	0.518416	0.0121213	0.00208939	8.1e-09	exposure	TRUE	reported	glasses of water per day	textfile	0.000184466	33.6554
rs4405775	T	A	0.629881	-0.0130852	0.00216979	7.6e-10	exposure	TRUE	reported	glasses of water per day	textfile	0.000199331	36.3681
rs72874313	A	G	0.719175	0.0134348	0.00232276	7.6e-09	exposure	TRUE	reported	glasses of water per day	textfile	0.000183363	33.4541
rs59414074	C	T	0.900084	-0.0230345	0.00347904	2.8e-11	exposure	TRUE	reported	glasses of water per day	textfile	0.000240254	43.8363
rs62188594	C	A	0.545463	-0.0115319	0.00210157	2.8e-08	exposure	TRUE	reported	glasses of water per day	textfile	0.000165036	30.1099
rs1515099	G	A	0.359377	-0.01269	0.00217565	5.3e-09	exposure	TRUE	reported	glasses of water per day	textfile	0.000186467	34.0205
rs11714200	G	A	0.378701	0.0133941	0.00215351	4.3e-10	exposure	TRUE	reported	glasses of water per day	textfile	0.000212021	38.6837
rs9834492	G	A	0.307952	-0.0135158	0.0022643	1.5e-09	exposure	TRUE	reported	glasses of water per day	textfile	0.000195285	35.6296
rs58242878	A	T	0.70098	0.0169412	0.0023005	2.4e-13	exposure	TRUE	reported	glasses of water per day	textfile	0.000297202	54.2299
rs10010659	T	A	0.835916	0.0162326	0.00282402	1.3e-08	exposure	TRUE	reported	glasses of water per day	textfile	0.000181092	33.0397
rs13137669	C	T	0.480186	0.0123497	0.00209378	2.9e-09	exposure	TRUE	reported	glasses of water per day	textfile	0.00019068	34.7893
rs17444495	G	A	0.568579	-0.0130707	0.00211013	9.7e-10	exposure	TRUE	reported	glasses of water per day	textfile	0.000210293	38.3685
rs6894366	C	T	0.48144	-0.0119271	0.00208944	5.8e-09	exposure	TRUE	reported	glasses of water per day	textfile	0.000178595	32.5841
rs67174962	G	A	0.766258	0.0172669	0.00248459	3.2e-12	exposure	TRUE	reported	glasses of water per day	textfile	0.000264692	48.2964
rs79209669	C	G	0.517069	0.0116652	0.00210791	4.1e-08	exposure	TRUE	reported	glasses of water per day	textfile	0.000167859	30.625
rs9399552	G	C	0.771916	0.0138544	0.00249014	2.3e-08	exposure	TRUE	reported	glasses of water per day	textfile	0.000169665	30.9545
rs9480146	T	G	0.558452	-0.0113822	0.00211145	4.8e-08	exposure	TRUE	reported	glasses of water per day	textfile	0.000159279	29.0594
rs4410790	T	C	0.367517	0.0410767	0.00216973	1.3e-79	exposure	TRUE	reported	glasses of water per day	textfile	0.00196094	358.406
rs6963451	T	G	0.876982	-0.025923	0.00317752	3.7e-16	exposure	TRUE	reported	glasses of water per day	textfile	0.000364731	66.5563
rs17656582	C	G	0.943131	0.0285259	0.00455597	2.8e-10	exposure	TRUE	reported	glasses of water per day	textfile	0.000214863	39.2024
rs7777102	A	G	0.866428	0.0240043	0.00309149	1.1e-14	exposure	TRUE	reported	glasses of water per day	textfile	0.000330397	60.2889
rs7802113	G	T	0.640302	0.0139674	0.00226699	6.9e-10	exposure	TRUE	reported	glasses of water per day	textfile	0.000208055	37.9601
rs4236595	A	G	0.351523	0.0121237	0.00219309	1.2e-08	exposure	TRUE	reported	glasses of water per day	textfile	0.000167503	30.56
rs1443749	C	T	0.634536	-0.0129736	0.00216716	1.8e-09	exposure	TRUE	reported	glasses of water per day	textfile	0.000196422	35.8372
rs7786041	T	C	0.117661	0.0204844	0.00324833	3.5e-10	exposure	TRUE	reported	glasses of water per day	textfile	0.000217956	39.7669
rs28875492	T	C	0.800965	0.0146084	0.00263816	2.8e-08	exposure	TRUE	reported	glasses of water per day	textfile	0.000168061	30.6618
rs896493	C	T	0.827398	0.0170507	0.00277636	6.7e-10	exposure	TRUE	reported	glasses of water per day	textfile	0.000206719	37.7162
rs10758255	T	A	0.389926	0.0127555	0.00214744	1.7e-09	exposure	TRUE	reported	glasses of water per day	textfile	0.000193378	35.2816
rs4310286	T	C	0.489619	0.0156399	0.00210927	1e-13	exposure	TRUE	reported	glasses of water per day	textfile	0.000301307	54.9793
rs2183271	T	C	0.640088	0.0140662	0.0021815	1.2e-10	exposure	TRUE	reported	glasses of water per day	textfile	0.000227867	41.5756
rs10822004	G	C	0.356533	-0.0119135	0.00218297	4.9e-08	exposure	TRUE	reported	glasses of water per day	textfile	0.000163249	29.7837
rs117810762	G	A	0.982156	0.0462041	0.00800965	1.2e-08	exposure	TRUE	reported	glasses of water per day	textfile	0.000182386	33.2759
rs10770034	C	T	0.558425	-0.016984	0.00210522	5e-16	exposure	TRUE	reported	glasses of water per day	textfile	0.00035667	65.0849
rs3825036	G	A	0.86214	-0.0174976	0.00305096	1.1e-08	exposure	TRUE	reported	glasses of water per day	textfile	0.000180278	32.8912
rs11215686	C	T	0.52797	0.0131541	0.00209371	3.9e-10	exposure	TRUE	reported	glasses of water per day	textfile	0.000216338	39.4716
rs11605919	C	T	0.478345	0.0113202	0.00209524	4.8e-08	exposure	TRUE	reported	glasses of water per day	textfile	0.000159996	29.1901
rs12293670	A	G	0.665641	0.0129048	0.00223814	8e-09	exposure	TRUE	reported	glasses of water per day	textfile	0.000182216	33.2448
rs11513729	C	T	0.587411	-0.0116028	0.00215424	4.6e-08	exposure	TRUE	reported	glasses of water per day	textfile	0.000159003	29.009
rs34940743	A	G	0.652404	0.0145015	0.00219046	3.6e-11	exposure	TRUE	reported	glasses of water per day	textfile	0.000240208	43.8279
rs12894498	C	T	0.601786	0.0116428	0.00213985	4.9e-08	exposure	TRUE	reported	glasses of water per day	textfile	0.000162261	29.6035
rs2145634	T	C	0.940095	-0.0251221	0.00441404	2e-08	exposure	TRUE	reported	glasses of water per day	textfile	0.000177541	32.3918
rs1381274	C	T	0.536891	-0.0168571	0.00209435	5.8e-16	exposure	TRUE	reported	glasses of water per day	textfile	0.000355018	64.7832
rs11624408	A	G	0.555671	0.012251	0.00211182	7.8e-09	exposure	TRUE	reported	glasses of water per day	textfile	0.000184453	33.6531
rs11636496	G	A	0.652708	-0.0122859	0.00219788	2.4e-08	exposure	TRUE	reported	glasses of water per day	textfile	0.000171265	31.2465
rs4603502	T	C	0.707773	0.0167331	0.00230147	3.1e-13	exposure	TRUE	reported	glasses of water per day	textfile	0.000289703	52.8612
rs12442721	C	T	0.605687	0.0140554	0.00215657	7.8e-11	exposure	TRUE	reported	glasses of water per day	textfile	0.000232807	42.4771
rs2472297	C	T	0.736038	0.0451566	0.00237238	2.6e-80	exposure	TRUE	reported	glasses of water per day	textfile	0.00198221	362.301
rs783533	C	T	0.576226	0.0112897	0.00211187	4.4e-08	exposure	TRUE	reported	glasses of water per day	textfile	0.000156639	28.5776
rs7187508	C	A	0.426241	-0.0135345	0.00212568	1.6e-10	exposure	TRUE	reported	glasses of water per day	textfile	0.000222192	40.54
rs8045829	T	G	0.386605	0.0136651	0.00214732	1.5e-10	exposure	TRUE	reported	glasses of water per day	textfile	0.000221959	40.4974
rs145494783	T	C	0.749659	0.0161759	0.00290777	2.4e-08	exposure	TRUE	reported	glasses of water per day	textfile	0.000169621	30.9465
rs2289292	C	T	0.66514	0.0142349	0.00222332	1.7e-10	exposure	TRUE	reported	glasses of water per day	textfile	0.00022467	40.9921
rs1421085	T	C	0.596873	-0.016319	0.002131	1.9e-14	exposure	TRUE	reported	glasses of water per day	textfile	0.000321379	58.6429
rs2917704	G	A	0.394343	0.0123499	0.00214428	8e-09	exposure	TRUE	reported	glasses of water per day	textfile	0.000181812	33.171
rs34914463	T	C	0.868208	-0.0175248	0.00308971	1.4e-08	exposure	TRUE	reported	glasses of water per day	textfile	0.000176332	32.1711
rs113173628	C	T	0.781706	-0.0175923	0.00255543	6.3e-12	exposure	TRUE	reported	glasses of water per day	textfile	0.000259742	47.3928
rs55938136	A	G	0.774965	-0.0165251	0.00250242	4.5e-11	exposure	TRUE	reported	glasses of water per day	textfile	0.000239002	43.6077
rs4459628	A	C	0.2447	-0.0144846	0.00244024	2.5e-09	exposure	TRUE	reported	glasses of water per day	textfile	0.000193108	35.2325
rs11660038	A	G	0.726512	0.0135004	0.0023556	1.2e-08	exposure	TRUE	reported	glasses of water per day	textfile	0.000180032	32.8462
rs4239466	A	C	0.607955	-0.01272	0.00218942	6.8e-09	exposure	TRUE	reported	glasses of water per day	textfile	0.000185	33.7529
rs157592	A	C	0.814805	-0.0168003	0.00276075	1.5e-09	exposure	TRUE	reported	glasses of water per day	textfile	0.000202969	37.0318
rs6074776	C	T	0.484861	0.013046	0.00212365	8.2e-10	exposure	TRUE	reported	glasses of water per day	textfile	0.000206841	37.7385
rs224415	G	A	0.775696	-0.0180132	0.0025136	1.5e-12	exposure	TRUE	reported	glasses of water per day	textfile	0.000281452	51.3552
rs6071758	A	G	0.420353	0.0129117	0.00212667	1.1e-09	exposure	TRUE	reported	glasses of water per day	textfile	0.00020203	36.8606
rs8190303	G	A	0.791534	-0.0143139	0.00261672	4.9e-08	exposure	TRUE	reported	glasses of water per day	textfile	0.000164009	29.9224
rs713666	T	C	0.985976	-0.0502599	0.00889543	2.3e-08	exposure	TRUE	reported	glasses of water per day	textfile	0.000174973	31.9231

## Sheet: MR
Table S3. Results of Mendelian Randomization study
id.exposure	id.outcome	outcome	exposure	method	nsnp	b	se	pval	lo_ci	up_ci	or	or_lci95	or_uci95
overall alcohol intake	ieu-a-1095	Age at menarche || id:ieu-a-1095	exposure	MR Egger	60	-0.536072	0.349217	0.130204	-1.22054	0.148393	0.585042	0.295072	1.15997
overall alcohol intake	ieu-a-1095	Age at menarche || id:ieu-a-1095	exposure	Weighted median	60	0.081645	0.104727	0.435629	-0.123621	0.286911	1.08507	0.883715	1.33231
overall alcohol intake	ieu-a-1095	Age at menarche || id:ieu-a-1095	exposure	Inverse variance weighted	60	0.0892448	0.104706	0.394026	-0.115979	0.294468	1.09335	0.890494	1.34241
overall alcohol intake	ieu-a-1095	Age at menarche || id:ieu-a-1095	exposure	Simple mode	60	0.448676	0.263181	0.0934889	-0.0671586	0.964511	1.56624	0.935047	2.6235
overall alcohol intake	ieu-a-1095	Age at menarche || id:ieu-a-1095	exposure	Weighted mode	60	0.133543	0.194158	0.494271	-0.247008	0.514094	1.14287	0.781135	1.67212
among current drinkers, drinks usually with meals: yes + it varies vs. no	ieu-a-1095	Age at menarche || id:ieu-a-1095	exposure	MR Egger	9	-0.443747	2.41405	0.859368	-5.17529	4.2878	0.641628	0.00565456	72.8061
among current drinkers, drinks usually with meals: yes + it varies vs. no	ieu-a-1095	Age at menarche || id:ieu-a-1095	exposure	Weighted median	9	0.370126	0.21552	0.0859132	-0.0522935	0.792545	1.44792	0.94905	2.20901
among current drinkers, drinks usually with meals: yes + it varies vs. no	ieu-a-1095	Age at menarche || id:ieu-a-1095	exposure	Inverse variance weighted	9	0.509188	0.234434	0.0298566	0.0496971	0.968679	1.66394	1.05095	2.63446
among current drinkers, drinks usually with meals: yes + it varies vs. no	ieu-a-1095	Age at menarche || id:ieu-a-1095	exposure	Simple mode	9	1.09506	0.509097	0.0636785	0.097225	2.09289	2.98935	1.10211	8.10828
among current drinkers, drinks usually with meals: yes + it varies vs. no	ieu-a-1095	Age at menarche || id:ieu-a-1095	exposure	Weighted mode	9	0.145426	0.37047	0.704907	-0.580695	0.871548	1.15653	0.559509	2.39061
among current drinkers, drinks usually with meals: yes vs. no	ieu-a-1095	Age at menarche || id:ieu-a-1095	exposure	MR Egger	17	1.4234	1.1972	0.252944	-0.923112	3.76992	4.15123	0.397281	43.3766
among current drinkers, drinks usually with meals: yes vs. no	ieu-a-1095	Age at menarche || id:ieu-a-1095	exposure	Weighted median	17	0.0254094	0.123751	0.837317	-0.217143	0.267961	1.02573	0.804815	1.3073
among current drinkers, drinks usually with meals: yes vs. no	ieu-a-1095	Age at menarche || id:ieu-a-1095	exposure	Inverse variance weighted	17	0.12383	0.12998	0.340751	-0.130931	0.378591	1.13182	0.877278	1.46023
among current drinkers, drinks usually with meals: yes vs. no	ieu-a-1095	Age at menarche || id:ieu-a-1095	exposure	Simple mode	17	-0.0740137	0.247113	0.768404	-0.558356	0.410329	0.928659	0.572149	1.50731
among current drinkers, drinks usually with meals: yes vs. no	ieu-a-1095	Age at menarche || id:ieu-a-1095	exposure	Weighted mode	17	-0.0332049	0.261277	0.900455	-0.545308	0.478899	0.96734	0.579663	1.6143
among current drinkers, drinks usually with meals: yes, it varies, no	ieu-a-1095	Age at menarche || id:ieu-a-1095	exposure	MR Egger	18	3.50386	1.55247	0.0383493	0.461006	6.54671	33.2434	1.58567	696.944
among current drinkers, drinks usually with meals: yes, it varies, no	ieu-a-1095	Age at menarche || id:ieu-a-1095	exposure	Weighted median	18	0.0941622	0.165433	0.56923	-0.230087	0.418411	1.09874	0.794465	1.51955
among current drinkers, drinks usually with meals: yes, it varies, no	ieu-a-1095	Age at menarche || id:ieu-a-1095	exposure	Inverse variance weighted	18	0.133276	0.18222	0.464534	-0.223875	0.490426	1.14256	0.799415	1.63301
among current drinkers, drinks usually with meals: yes, it varies, no	ieu-a-1095	Age at menarche || id:ieu-a-1095	exposure	Simple mode	18	0.0223675	0.360152	0.951203	-0.68353	0.728265	1.02262	0.504832	2.07148
among current drinkers, drinks usually with meals: yes, it varies, no	ieu-a-1095	Age at menarche || id:ieu-a-1095	exposure	Weighted mode	18	0.0128583	0.389572	0.974054	-0.750702	0.776419	1.01294	0.472035	2.17367
alcohol drinker status: current + former vs. never	ieu-a-1095	Age at menarche || id:ieu-a-1095	exposure	Wald ratio	1	-1.4884	0.957311	0.12	-3.36473	0.387927	0.225733	0.0345713	1.47392
alcohol drinker status: current vs. never	ieu-a-1095	Age at menarche || id:ieu-a-1095	exposure	Wald ratio	1	-1.46291	0.940912	0.12	-3.3071	0.381282	0.231562	0.0366224	1.46416
total drinks of alcohol per month	ieu-a-1095	Age at menarche || id:ieu-a-1095	exposure	MR Egger	60	-0.259295	0.296578	0.385567	-0.840589	0.321999	0.771595	0.431456	1.37988
total drinks of alcohol per month	ieu-a-1095	Age at menarche || id:ieu-a-1095	exposure	Weighted median	60	0.0678335	0.104084	0.514584	-0.136172	0.271839	1.07019	0.872692	1.31238
total drinks of alcohol per month	ieu-a-1095	Age at menarche || id:ieu-a-1095	exposure	Inverse variance weighted	60	0.171672	0.097561	0.0784693	-0.0195476	0.362892	1.18729	0.980642	1.43748
total drinks of alcohol per month	ieu-a-1095	Age at menarche || id:ieu-a-1095	exposure	Simple mode	60	0.384884	0.256979	0.139536	-0.118796	0.888563	1.46944	0.887989	2.43163
total drinks of alcohol per month	ieu-a-1095	Age at menarche || id:ieu-a-1095	exposure	Weighted mode	60	0.0845856	0.168038	0.616578	-0.24477	0.413941	1.08827	0.782885	1.51277
overall beef intake	ieu-a-1095	Age at menarche || id:ieu-a-1095	exposure	MR Egger	12	5.95331	2.17625	0.0209914	1.68786	10.2188	385.025	5.40787	27412.6
overall beef intake	ieu-a-1095	Age at menarche || id:ieu-a-1095	exposure	Weighted median	12	0.30971	0.241383	0.19947	-0.163401	0.782821	1.36303	0.84925	2.18763
overall beef intake	ieu-a-1095	Age at menarche || id:ieu-a-1095	exposure	Inverse variance weighted	12	0.485004	0.34546	0.160338	-0.192098	1.16211	1.62418	0.825226	3.19666
overall beef intake	ieu-a-1095	Age at menarche || id:ieu-a-1095	exposure	Simple mode	12	0.0219767	0.372835	0.954053	-0.70878	0.752734	1.02222	0.492244	2.1228
overall beef intake	ieu-a-1095	Age at menarche || id:ieu-a-1095	exposure	Weighted mode	12	0.0219767	0.385477	0.955558	-0.733559	0.777512	1.02222	0.480197	2.17605
beer/cider glasses per month	ieu-a-1095	Age at menarche || id:ieu-a-1095	exposure	MR Egger	19	1.26965	1.01977	0.230008	-0.729095	3.26839	3.5596	0.482345	26.269
beer/cider glasses per month	ieu-a-1095	Age at menarche || id:ieu-a-1095	exposure	Weighted median	19	-0.153082	0.159086	0.335917	-0.46489	0.158725	0.858059	0.628204	1.17202
beer/cider glasses per month	ieu-a-1095	Age at menarche || id:ieu-a-1095	exposure	Inverse variance weighted	19	-0.04852	0.245257	0.843175	-0.529223	0.432183	0.952638	0.589062	1.54062
beer/cider glasses per month	ieu-a-1095	Age at menarche || id:ieu-a-1095	exposure	Simple mode	19	-0.523041	0.256015	0.0559748	-1.02483	-0.0212516	0.592715	0.358857	0.978973
beer/cider glasses per month	ieu-a-1095	Age at menarche || id:ieu-a-1095	exposure	Weighted mode	19	-0.438144	0.238695	0.0829978	-0.905987	0.0296989	0.645233	0.404143	1.03014
slices of bread per week	ieu-a-1095	Age at menarche || id:ieu-a-1095	exposure	MR Egger	24	0.543235	0.717208	0.456829	-0.862493	1.94896	1.72157	0.422108	7.0214
slices of bread per week	ieu-a-1095	Age at menarche || id:ieu-a-1095	exposure	Weighted median	24	-0.149679	0.140604	0.287084	-0.425263	0.125905	0.860984	0.653598	1.13417
slices of bread per week	ieu-a-1095	Age at menarche || id:ieu-a-1095	exposure	Inverse variance weighted	24	-0.0552482	0.150615	0.713754	-0.350453	0.239956	0.94625	0.704369	1.27119
slices of bread per week	ieu-a-1095	Age at menarche || id:ieu-a-1095	exposure	Simple mode	24	-0.230671	0.27434	0.409106	-0.768377	0.307036	0.794001	0.463765	1.35939
slices of bread per week	ieu-a-1095	Age at menarche || id:ieu-a-1095	exposure	Weighted mode	24	-0.152666	0.229857	0.51318	-0.603186	0.297854	0.858416	0.547066	1.34696
bread type: white vs. any other	ieu-a-1095	Age at menarche || id:ieu-a-1095	exposure	MR Egger	36	2.07564	0.975629	0.0407141	0.163404	3.98787	7.96961	1.17751	53.9398
bread type: white vs. any other	ieu-a-1095	Age at menarche || id:ieu-a-1095	exposure	Weighted median	36	0.476718	0.128276	0.000202136	0.225296	0.728139	1.61078	1.25269	2.07122
bread type: white vs. any other	ieu-a-1095	Age at menarche || id:ieu-a-1095	exposure	Inverse variance weighted	36	0.536695	0.149103	0.000318846	0.244453	0.828937	1.71034	1.27692	2.29088
bread type: white vs. any other	ieu-a-1095	Age at menarche || id:ieu-a-1095	exposure	Simple mode	36	0.103076	0.293413	0.727469	-0.472012	0.678165	1.10858	0.623746	1.97026
bread type: white vs. any other	ieu-a-1095	Age at menarche || id:ieu-a-1095	exposure	Weighted mode	36	0.0794146	0.289943	0.785773	-0.488873	0.647702	1.08265	0.613317	1.91114
bread type: wholemeal/wholegrain vs. any other	ieu-a-1095	Age at menarche || id:ieu-a-1095	exposure	MR Egger	22	-2.7828	1.20785	0.0320851	-5.15018	-0.415412	0.0618653	0.00579836	0.660068
bread type: wholemeal/wholegrain vs. any other	ieu-a-1095	Age at menarche || id:ieu-a-1095	exposure	Weighted median	22	-0.209206	0.142328	0.141592	-0.488168	0.0697562	0.811228	0.613749	1.07225
bread type: wholemeal/wholegrain vs. any other	ieu-a-1095	Age at menarche || id:ieu-a-1095	exposure	Inverse variance weighted	22	-0.407752	0.194444	0.0359925	-0.788862	-0.0266413	0.665144	0.454361	0.97371
bread type: wholemeal/wholegrain vs. any other	ieu-a-1095	Age at menarche || id:ieu-a-1095	exposure	Simple mode	22	-0.140753	0.302126	0.646101	-0.732921	0.451415	0.868704	0.480503	1.57053
bread type: wholemeal/wholegrain vs. any other	ieu-a-1095	Age at menarche || id:ieu-a-1095	exposure	Weighted mode	22	-0.119146	0.260468	0.65206	-0.629663	0.391372	0.887679	0.532771	1.47901
bread type: white vs. wholemeal/wholegrain + brown	ieu-a-1095	Age at menarche || id:ieu-a-1095	exposure	MR Egger	35	1.42896	0.962857	0.147277	-0.458242	3.31616	4.17434	0.632394	27.5542
bread type: white vs. wholemeal/wholegrain + brown	ieu-a-1095	Age at menarche || id:ieu-a-1095	exposure	Weighted median	35	0.15479	0.123788	0.211137	-0.0878348	0.397416	1.16741	0.915912	1.48797
bread type: white vs. wholemeal/wholegrain + brown	ieu-a-1095	Age at menarche || id:ieu-a-1095	exposure	Inverse variance weighted	35	0.455068	0.151775	0.00271476	0.15759	0.752546	1.57628	1.17069	2.1224
bread type: white vs. wholemeal/wholegrain + brown	ieu-a-1095	Age at menarche || id:ieu-a-1095	exposure	Simple mode	35	-0.104155	0.299258	0.729953	-0.690699	0.48239	0.901086	0.501225	1.61994
bread type: white vs. wholemeal/wholegrain + brown	ieu-a-1095	Age at menarche || id:ieu-a-1095	exposure	Weighted mode	35	-0.0929939	0.312932	0.768145	-0.706341	0.520353	0.911199	0.493446	1.68262
bread type: wholemeal/wholegrain vs. white + brown	ieu-a-1095	Age at menarche || id:ieu-a-1095	exposure	MR Egger	30	-2.43112	0.966416	0.0178974	-4.32529	-0.536942	0.0879386	0.0132297	0.584533
bread type: wholemeal/wholegrain vs. white + brown	ieu-a-1095	Age at menarche || id:ieu-a-1095	exposure	Weighted median	30	-0.152686	0.124764	0.22103	-0.397224	0.0918523	0.8584	0.672184	1.0962
bread type: wholemeal/wholegrain vs. white + brown	ieu-a-1095	Age at menarche || id:ieu-a-1095	exposure	Inverse variance weighted	30	-0.441525	0.156146	0.00468915	-0.74757	-0.135479	0.643055	0.473516	0.873297
bread type: wholemeal/wholegrain vs. white + brown	ieu-a-1095	Age at menarche || id:ieu-a-1095	exposure	Simple mode	30	0.0412088	0.212713	0.847738	-0.375709	0.458126	1.04207	0.686802	1.58111
bread type: wholemeal/wholegrain vs. white + brown	ieu-a-1095	Age at menarche || id:ieu-a-1095	exposure	Weighted mode	30	-0.0156417	0.184874	0.933155	-0.377994	0.346711	0.98448	0.685234	1.41441
bowls of cereal per week	ieu-a-1095	Age at menarche || id:ieu-a-1095	exposure	MR Egger	37	-0.0964035	0.517365	0.853258	-1.11044	0.917633	0.908098	0.329414	2.50336
bowls of cereal per week	ieu-a-1095	Age at menarche || id:ieu-a-1095	exposure	Weighted median	37	0.00603054	0.106017	0.954639	-0.201763	0.213824	1.00605	0.817288	1.23841
bowls of cereal per week	ieu-a-1095	Age at menarche || id:ieu-a-1095	exposure	Inverse variance weighted	37	0.122177	0.1223	0.317795	-0.11753	0.361885	1.12995	0.889114	1.43603
bowls of cereal per week	ieu-a-1095	Age at menarche || id:ieu-a-1095	exposure	Simple mode	37	-0.115836	0.198462	0.563083	-0.504821	0.273149	0.890621	0.603614	1.3141
bowls of cereal per week	ieu-a-1095	Age at menarche || id:ieu-a-1095	exposure	Weighted mode	37	-0.0328355	0.197059	0.868595	-0.419071	0.3534	0.967698	0.657658	1.4239
cereal type: biscuit cereal vs. any other	ieu-a-1095	Age at menarche || id:ieu-a-1095	exposure	Wald ratio	1	0.213537	0.485407	0.66	-0.737861	1.16494	1.23805	0.478135	3.20572
cereal type: oat cereal vs. any other	ieu-a-1095	Age at menarche || id:ieu-a-1095	exposure	Wald ratio	1	-2.20624	0.302818	3.20013e-13	-2.79977	-1.61272	0.110114	0.0608243	0.199345
cereal type: muesli vs. any other	ieu-a-1095	Age at menarche || id:ieu-a-1095	exposure	MR Egger	13	-0.847301	1.42715	0.56472	-3.64451	1.94991	0.42857	0.0261342	7.02804
cereal type: muesli vs. any other	ieu-a-1095	Age at menarche || id:ieu-a-1095	exposure	Weighted median	13	0.165466	0.169517	0.329013	-0.166787	0.49772	1.17994	0.846379	1.64497
cereal type: muesli vs. any other	ieu-a-1095	Age at menarche || id:ieu-a-1095	exposure	Inverse variance weighted	13	0.022552	0.221541	0.918919	-0.411669	0.456773	1.02281	0.662544	1.57897
cereal type: muesli vs. any other	ieu-a-1095	Age at menarche || id:ieu-a-1095	exposure	Simple mode	13	0.185352	0.280667	0.521474	-0.364756	0.73546	1.20364	0.694366	2.08644
cereal type: muesli vs. any other	ieu-a-1095	Age at menarche || id:ieu-a-1095	exposure	Weighted mode	13	0.105239	0.23533	0.662696	-0.356007	0.566486	1.11098	0.700468	1.76206
cereal type: cornflakes/frosties vs. any other	ieu-a-1095	Age at menarche || id:ieu-a-1095	exposure	MR Egger	11	1.94403	1.06857	0.102221	-0.150375	4.03843	6.98682	0.860385	56.737
cereal type: cornflakes/frosties vs. any other	ieu-a-1095	Age at menarche || id:ieu-a-1095	exposure	Weighted median	11	0.542692	0.195566	0.00552047	0.159383	0.926001	1.72063	1.17279	2.52439
cereal type: cornflakes/frosties vs. any other	ieu-a-1095	Age at menarche || id:ieu-a-1095	exposure	Inverse variance weighted	11	0.471197	0.191268	0.0137571	0.0963117	0.846083	1.60191	1.1011	2.3305
cereal type: cornflakes/frosties vs. any other	ieu-a-1095	Age at menarche || id:ieu-a-1095	exposure	Simple mode	11	0.569171	0.278845	0.0685127	0.0226349	1.11571	1.7668	1.02289	3.05173
cereal type: cornflakes/frosties vs. any other	ieu-a-1095	Age at menarche || id:ieu-a-1095	exposure	Weighted mode	11	0.590037	0.29297	0.0716965	0.0158159	1.16426	1.80406	1.01594	3.20355
champagne/white wine glasses per month	ieu-a-1095	Age at menarche || id:ieu-a-1095	exposure	MR Egger	11	-0.41888	0.740794	0.585588	-1.87084	1.03308	0.657783	0.153995	2.8097
champagne/white wine glasses per month	ieu-a-1095	Age at menarche || id:ieu-a-1095	exposure	Weighted median	11	0.0348244	0.172225	0.839758	-0.302736	0.372385	1.03544	0.738794	1.45119
champagne/white wine glasses per month	ieu-a-1095	Age at menarche || id:ieu-a-1095	exposure	Inverse variance weighted	11	-0.0565292	0.155141	0.71558	-0.360606	0.247548	0.945039	0.697254	1.28088
champagne/white wine glasses per month	ieu-a-1095	Age at menarche || id:ieu-a-1095	exposure	Simple mode	11	0.220358	0.328651	0.517728	-0.423798	0.864514	1.24652	0.654556	2.37385
champagne/white wine glasses per month	ieu-a-1095	Age at menarche || id:ieu-a-1095	exposure	Weighted mode	11	0.186554	0.330523	0.584905	-0.461271	0.834379	1.20509	0.630482	2.30338
overall cheese intake	ieu-a-1095	Age at menarche || id:ieu-a-1095	exposure	MR Egger	32	0.0820712	1.07175	0.939469	-2.01856	2.1827	1.08553	0.132847	8.87022
overall cheese intake	ieu-a-1095	Age at menarche || id:ieu-a-1095	exposure	Weighted median	32	0.317947	0.132573	0.0164721	0.0581044	0.57779	1.3743	1.05983	1.7821
overall cheese intake	ieu-a-1095	Age at menarche || id:ieu-a-1095	exposure	Inverse variance weighted	32	0.349062	0.187828	0.0631102	-0.0190805	0.717204	1.41774	0.9811	2.0487
overall cheese intake	ieu-a-1095	Age at menarche || id:ieu-a-1095	exposure	Simple mode	32	0.27622	0.225066	0.228955	-0.164909	0.71735	1.31814	0.84797	2.049
overall cheese intake	ieu-a-1095	Age at menarche || id:ieu-a-1095	exposure	Weighted mode	32	0.344042	0.183554	0.0703354	-0.0157241	0.703807	1.41064	0.984399	2.02143
cups of coffee per day	ieu-a-1095	Age at menarche || id:ieu-a-1095	exposure	MR Egger	37	0.105775	0.223229	0.638557	-0.331754	0.543304	1.11157	0.717664	1.72169
cups of coffee per day	ieu-a-1095	Age at menarche || id:ieu-a-1095	exposure	Weighted median	37	-0.0874862	0.0800251	0.27429	-0.244335	0.0693629	0.916231	0.783225	1.07183
cups of coffee per day	ieu-a-1095	Age at menarche || id:ieu-a-1095	exposure	Inverse variance weighted	37	-0.327536	0.12411	0.00831308	-0.570792	-0.0842808	0.720697	0.565078	0.919173
cups of coffee per day	ieu-a-1095	Age at menarche || id:ieu-a-1095	exposure	Simple mode	37	-0.173284	0.1569	0.276738	-0.480809	0.134241	0.840899	0.618283	1.14367
cups of coffee per day	ieu-a-1095	Age at menarche || id:ieu-a-1095	exposure	Weighted mode	37	-0.0537218	0.0717628	0.45896	-0.194377	0.0869333	0.947696	0.823348	1.09082
coffee type: decaffeinated vs. any other	ieu-a-1095	Age at menarche || id:ieu-a-1095	exposure	MR Egger	26	-0.341644	1.00452	0.736736	-2.31051	1.62722	0.710601	0.0992105	5.08973
coffee type: decaffeinated vs. any other	ieu-a-1095	Age at menarche || id:ieu-a-1095	exposure	Weighted median	26	0.0270744	0.12508	0.828632	-0.218083	0.272232	1.02744	0.804059	1.31289
coffee type: decaffeinated vs. any other	ieu-a-1095	Age at menarche || id:ieu-a-1095	exposure	Inverse variance weighted	26	-0.167147	0.155703	0.283045	-0.472324	0.13803	0.846075	0.623551	1.14801
coffee type: decaffeinated vs. any other	ieu-a-1095	Age at menarche || id:ieu-a-1095	exposure	Simple mode	26	0.146864	0.209553	0.489874	-0.263861	0.557588	1.1582	0.768081	1.74646
coffee type: decaffeinated vs. any other	ieu-a-1095	Age at menarche || id:ieu-a-1095	exposure	Weighted mode	26	0.106561	0.180454	0.560144	-0.247128	0.46025	1.11245	0.781041	1.58447
coffee type: ground+instant vs. other+decaff	ieu-a-1095	Age at menarche || id:ieu-a-1095	exposure	Wald ratio	1	0.602403	0.344095	0.0799998	-0.0720237	1.27683	1.8265	0.930509	3.58526
coffee type: ground vs. any other	ieu-a-1095	Age at menarche || id:ieu-a-1095	exposure	Wald ratio	1	-0.622377	0.355504	0.0799998	-1.31917	0.0744117	0.536667	0.267358	1.07725
tablespoons of cooked vegetables per day	ieu-a-1095	Age at menarche || id:ieu-a-1095	exposure	MR Egger	21	-1.63016	1.68146	0.344479	-4.92582	1.66549	0.195897	0.00725679	5.28826
tablespoons of cooked vegetables per day	ieu-a-1095	Age at menarche || id:ieu-a-1095	exposure	Weighted median	21	-0.653735	0.14809	1.01273e-05	-0.943992	-0.363478	0.520099	0.389071	0.695254
tablespoons of cooked vegetables per day	ieu-a-1095	Age at menarche || id:ieu-a-1095	exposure	Inverse variance weighted	21	-0.827102	0.216171	0.000130166	-1.2508	-0.403407	0.437315	0.286276	0.66804
tablespoons of cooked vegetables per day	ieu-a-1095	Age at menarche || id:ieu-a-1095	exposure	Simple mode	21	-0.587589	0.246243	0.027021	-1.07023	-0.104952	0.555665	0.342931	0.900367
tablespoons of cooked vegetables per day	ieu-a-1095	Age at menarche || id:ieu-a-1095	exposure	Weighted mode	21	-0.587589	0.236812	0.0221	-1.05174	-0.123437	0.555665	0.349329	0.883877
frequency of adding salt to food	ieu-a-1095	Age at menarche || id:ieu-a-1095	exposure	MR Egger	65	0.27507	0.287173	0.341797	-0.287789	0.837929	1.31662	0.74992	2.31158
frequency of adding salt to food	ieu-a-1095	Age at menarche || id:ieu-a-1095	exposure	Weighted median	65	0.0332256	0.0820778	0.68562	-0.127647	0.194098	1.03378	0.880164	1.21422
frequency of adding salt to food	ieu-a-1095	Age at menarche || id:ieu-a-1095	exposure	Inverse variance weighted	65	-0.0143737	0.0817342	0.860405	-0.174573	0.145825	0.985729	0.839816	1.15699
frequency of adding salt to food	ieu-a-1095	Age at menarche || id:ieu-a-1095	exposure	Simple mode	65	-0.118519	0.188099	0.530879	-0.487194	0.250155	0.888235	0.614348	1.28422
frequency of adding salt to food	ieu-a-1095	Age at menarche || id:ieu-a-1095	exposure	Weighted mode	65	-0.0495311	0.151634	0.745	-0.346735	0.247672	0.951676	0.706993	1.28104
pieces of dried fruit per day	ieu-a-1095	Age at menarche || id:ieu-a-1095	exposure	MR Egger	27	-1.44458	1.05555	0.183312	-3.51345	0.624299	0.235846	0.029794	1.86694
pieces of dried fruit per day	ieu-a-1095	Age at menarche || id:ieu-a-1095	exposure	Weighted median	27	-0.205438	0.133417	0.123604	-0.466936	0.0560592	0.81429	0.62692	1.05766
pieces of dried fruit per day	ieu-a-1095	Age at menarche || id:ieu-a-1095	exposure	Inverse variance weighted	27	-0.16365	0.155897	0.293842	-0.469207	0.141908	0.849039	0.625498	1.15247
pieces of dried fruit per day	ieu-a-1095	Age at menarche || id:ieu-a-1095	exposure	Simple mode	27	-0.270694	0.221337	0.232302	-0.704515	0.163127	0.76285	0.494348	1.17719
pieces of dried fruit per day	ieu-a-1095	Age at menarche || id:ieu-a-1095	exposure	Weighted mode	27	-0.243139	0.216361	0.271383	-0.667206	0.180929	0.784163	0.51314	1.19833
PC1	ieu-a-1095	Age at menarche || id:ieu-a-1095	exposure	MR Egger	90	-0.58015	0.169728	0.000957046	-0.912817	-0.247483	0.559815	0.401392	0.780764
PC1	ieu-a-1095	Age at menarche || id:ieu-a-1095	exposure	Weighted median	90	-0.0493162	0.0352101	0.161326	-0.118328	0.0196956	0.95188	0.888405	1.01989
PC1	ieu-a-1095	Age at menarche || id:ieu-a-1095	exposure	Inverse variance weighted	90	-0.139852	0.040619	0.000575244	-0.219466	-0.0602391	0.869487	0.802948	0.941539
PC1	ieu-a-1095	Age at menarche || id:ieu-a-1095	exposure	Simple mode	90	0.0144238	0.0814234	0.859797	-0.145166	0.174014	1.01453	0.864879	1.19007
PC1	ieu-a-1095	Age at menarche || id:ieu-a-1095	exposure	Weighted mode	90	0.0089383	0.0866714	0.918093	-0.160938	0.178814	1.00898	0.851345	1.1958
PC2	ieu-a-1095	Age at menarche || id:ieu-a-1095	exposure	MR Egger	3	-0.441875	0.84946	0.694637	-2.10682	1.22307	0.64283	0.121625	3.39759
PC2	ieu-a-1095	Age at menarche || id:ieu-a-1095	exposure	Weighted median	3	-0.213169	0.184799	0.248698	-0.575375	0.149037	0.80802	0.562494	1.16072
PC2	ieu-a-1095	Age at menarche || id:ieu-a-1095	exposure	Inverse variance weighted	3	-0.165873	0.145115	0.253019	-0.450299	0.118552	0.847153	0.637438	1.12587
PC2	ieu-a-1095	Age at menarche || id:ieu-a-1095	exposure	Simple mode	3	-0.251415	0.20795	0.350192	-0.658997	0.156168	0.7777	0.51737	1.16902
PC2	ieu-a-1095	Age at menarche || id:ieu-a-1095	exposure	Weighted mode	3	-0.249665	0.213789	0.363266	-0.668691	0.169362	0.779062	0.512379	1.18455
PC3	ieu-a-1095	Age at menarche || id:ieu-a-1095	exposure	MR Egger	45	-0.0594106	0.283215	0.834836	-0.614513	0.495691	0.94232	0.540904	1.64163
PC3	ieu-a-1095	Age at menarche || id:ieu-a-1095	exposure	Weighted median	45	0.198406	0.0592835	0.000817704	0.0822104	0.314602	1.21946	1.08568	1.36971
PC3	ieu-a-1095	Age at menarche || id:ieu-a-1095	exposure	Inverse variance weighted	45	0.133702	0.0553511	0.0157127	0.0252136	0.24219	1.14305	1.02553	1.27404
PC3	ieu-a-1095	Age at menarche || id:ieu-a-1095	exposure	Simple mode	45	0.263523	0.146724	0.0793566	-0.024057	0.551103	1.30151	0.97623	1.73517
PC3	ieu-a-1095	Age at menarche || id:ieu-a-1095	exposure	Weighted mode	45	0.248913	0.117198	0.0393393	0.0192051	0.47862	1.28263	1.01939	1.61385
PC4	ieu-a-1095	Age at menarche || id:ieu-a-1095	exposure	MR Egger	27	0.11195	0.346482	0.749303	-0.567155	0.791054	1.11846	0.567137	2.20572
PC4	ieu-a-1095	Age at menarche || id:ieu-a-1095	exposure	Weighted median	27	0.00137466	0.0806244	0.986397	-0.156649	0.159398	1.00138	0.855004	1.17281
PC4	ieu-a-1095	Age at menarche || id:ieu-a-1095	exposure	Inverse variance weighted	27	0.0817715	0.0739297	0.268696	-0.0631308	0.226674	1.08521	0.938821	1.25442
PC4	ieu-a-1095	Age at menarche || id:ieu-a-1095	exposure	Simple mode	27	-0.0302754	0.135176	0.824531	-0.295221	0.23467	0.970178	0.744367	1.26449
PC4	ieu-a-1095	Age at menarche || id:ieu-a-1095	exposure	Weighted mode	27	-0.0302754	0.11319	0.791214	-0.252128	0.191577	0.970178	0.777145	1.21116
PC5	ieu-a-1095	Age at menarche || id:ieu-a-1095	exposure	MR Egger	4	-0.524882	1.30982	0.727376	-3.09213	2.04237	0.591625	0.045405	7.70885
PC5	ieu-a-1095	Age at menarche || id:ieu-a-1095	exposure	Weighted median	4	-0.055582	0.181473	0.759389	-0.411269	0.300105	0.945934	0.662809	1.35
PC5	ieu-a-1095	Age at menarche || id:ieu-a-1095	exposure	Inverse variance weighted	4	-0.0625467	0.150748	0.678208	-0.358012	0.232918	0.939369	0.699065	1.26228
PC5	ieu-a-1095	Age at menarche || id:ieu-a-1095	exposure	Simple mode	4	-0.0603686	0.271324	0.838215	-0.592163	0.471426	0.941418	0.553129	1.60228
PC5	ieu-a-1095	Age at menarche || id:ieu-a-1095	exposure	Weighted mode	4	-0.0319607	0.253106	0.907503	-0.528048	0.464127	0.968545	0.589755	1.59062
PC6	ieu-a-1095	Age at menarche || id:ieu-a-1095	exposure	MR Egger	3	-0.0627231	2.08909	0.980892	-4.15735	4.0319	0.939204	0.015649	56.3679
PC6	ieu-a-1095	Age at menarche || id:ieu-a-1095	exposure	Weighted median	3	0.183175	0.244878	0.454444	-0.296785	0.663135	1.20102	0.743204	1.94087
PC6	ieu-a-1095	Age at menarche || id:ieu-a-1095	exposure	Inverse variance weighted	3	0.258614	0.31506	0.411737	-0.358904	0.876133	1.29513	0.698441	2.40159
PC6	ieu-a-1095	Age at menarche || id:ieu-a-1095	exposure	Simple mode	3	0.138204	0.37166	0.745702	-0.59025	0.866659	1.14821	0.554189	2.37895
PC6	ieu-a-1095	Age at menarche || id:ieu-a-1095	exposure	Weighted mode	3	0.117228	0.322947	0.751384	-0.515748	0.750204	1.12438	0.597054	2.11743
PC7	ieu-a-1095	Age at menarche || id:ieu-a-1095	exposure	MR Egger	33	0.56727	0.641142	0.383086	-0.689368	1.82391	1.76345	0.501893	6.19603
PC7	ieu-a-1095	Age at menarche || id:ieu-a-1095	exposure	Weighted median	33	-0.0647923	0.0870073	0.456467	-0.235327	0.105742	0.937262	0.790313	1.11154
PC7	ieu-a-1095	Age at menarche || id:ieu-a-1095	exposure	Inverse variance weighted	33	0.0333784	0.0973665	0.73174	-0.15746	0.224217	1.03394	0.854311	1.25134
PC7	ieu-a-1095	Age at menarche || id:ieu-a-1095	exposure	Simple mode	33	-0.154866	0.201495	0.447776	-0.549796	0.240064	0.85653	0.577068	1.27133
PC7	ieu-a-1095	Age at menarche || id:ieu-a-1095	exposure	Weighted mode	33	-0.209903	0.198414	0.298022	-0.598795	0.17899	0.810663	0.549473	1.19601
PC8	ieu-a-1095	Age at menarche || id:ieu-a-1095	exposure	MR Egger	19	0.248107	0.71018	0.73111	-1.14385	1.64006	1.2816	0.318592	5.15548
PC8	ieu-a-1095	Age at menarche || id:ieu-a-1095	exposure	Weighted median	19	0.0949904	0.124767	0.446452	-0.149553	0.339533	1.09965	0.861093	1.40429
PC8	ieu-a-1095	Age at menarche || id:ieu-a-1095	exposure	Inverse variance weighted	19	0.272226	0.153959	0.0770329	-0.0295344	0.573986	1.31288	0.970897	1.77533
PC8	ieu-a-1095	Age at menarche || id:ieu-a-1095	exposure	Simple mode	19	0.448626	0.261457	0.103347	-0.0638293	0.961082	1.56616	0.938165	2.61452
PC8	ieu-a-1095	Age at menarche || id:ieu-a-1095	exposure	Weighted mode	19	0.121114	0.20687	0.565509	-0.284352	0.526579	1.12875	0.752502	1.69313
PC9	ieu-a-1095	Age at menarche || id:ieu-a-1095	exposure	MR Egger	12	0.73559	0.988658	0.473979	-1.20218	2.67336	2.08671	0.300538	14.4886
PC9	ieu-a-1095	Age at menarche || id:ieu-a-1095	exposure	Weighted median	12	0.172564	0.152151	0.256725	-0.125651	0.470779	1.18835	0.881922	1.60124
PC9	ieu-a-1095	Age at menarche || id:ieu-a-1095	exposure	Inverse variance weighted	12	0.0956704	0.145297	0.510252	-0.189112	0.380453	1.1004	0.827693	1.46295
PC9	ieu-a-1095	Age at menarche || id:ieu-a-1095	exposure	Simple mode	12	0.333423	0.251283	0.211433	-0.159092	0.825937	1.39574	0.852918	2.28402
PC9	ieu-a-1095	Age at menarche || id:ieu-a-1095	exposure	Weighted mode	12	0.308694	0.235739	0.217065	-0.153354	0.770742	1.36165	0.857826	2.16137
PC10	ieu-a-1095	Age at menarche || id:ieu-a-1095	exposure	MR Egger	3	-9.66371	3.2638	0.207353	-16.0608	-3.26667	6.35482e-05	1.05902e-07	0.0381332
PC10	ieu-a-1095	Age at menarche || id:ieu-a-1095	exposure	Weighted median	3	-0.531471	0.261633	0.0422181	-1.04427	-0.0186711	0.58774	0.351948	0.981502
PC10	ieu-a-1095	Age at menarche || id:ieu-a-1095	exposure	Inverse variance weighted	3	-0.243448	0.405265	0.548031	-1.03777	0.550871	0.78392	0.354245	1.73476
PC10	ieu-a-1095	Age at menarche || id:ieu-a-1095	exposure	Simple mode	3	-0.586618	0.308489	0.197581	-1.19126	0.0180199	0.556205	0.303839	1.01818
PC10	ieu-a-1095	Age at menarche || id:ieu-a-1095	exposure	Weighted mode	3	-0.606066	0.293245	0.174714	-1.18083	-0.0313067	0.545493	0.307025	0.969178
PC11	ieu-a-1095	Age at menarche || id:ieu-a-1095	exposure	MR Egger	17	0.317062	0.534706	0.562039	-0.730962	1.36509	1.37309	0.481446	3.91606
PC11	ieu-a-1095	Age at menarche || id:ieu-a-1095	exposure	Weighted median	17	0.12122	0.118158	0.304933	-0.11037	0.352809	1.12887	0.895503	1.42306
PC11	ieu-a-1095	Age at menarche || id:ieu-a-1095	exposure	Inverse variance weighted	17	0.198407	0.123702	0.108736	-0.0440501	0.440863	1.21946	0.956906	1.55405
PC11	ieu-a-1095	Age at menarche || id:ieu-a-1095	exposure	Simple mode	17	0.0813897	0.249228	0.748228	-0.407097	0.569876	1.08479	0.66558	1.76805
PC11	ieu-a-1095	Age at menarche || id:ieu-a-1095	exposure	Weighted mode	17	0.150831	0.167373	0.380864	-0.17722	0.478882	1.1628	0.837596	1.61427
PC12	ieu-a-1095	Age at menarche || id:ieu-a-1095	exposure	MR Egger	9	1.53849	0.84767	0.112395	-0.122942	3.19992	4.65756	0.884315	24.5307
PC12	ieu-a-1095	Age at menarche || id:ieu-a-1095	exposure	Weighted median	9	0.238417	0.186605	0.201369	-0.127328	0.604162	1.26924	0.880445	1.82972
PC12	ieu-a-1095	Age at menarche || id:ieu-a-1095	exposure	Inverse variance weighted	9	0.104296	0.191432	0.585876	-0.27091	0.479503	1.10993	0.762685	1.61527
PC12	ieu-a-1095	Age at menarche || id:ieu-a-1095	exposure	Simple mode	9	0.267156	0.383434	0.5057	-0.484375	1.01869	1.30624	0.616082	2.76956
PC12	ieu-a-1095	Age at menarche || id:ieu-a-1095	exposure	Weighted mode	9	0.30464	0.319015	0.367569	-0.32063	0.92991	1.35614	0.725692	2.53428
PC13	ieu-a-1095	Age at menarche || id:ieu-a-1095	exposure	MR Egger	9	-6.29365	4.10335	0.168953	-14.3362	1.74892	0.00184801	5.94101e-07	5.74841
PC13	ieu-a-1095	Age at menarche || id:ieu-a-1095	exposure	Weighted median	9	-0.071618	0.192804	0.710299	-0.449514	0.306278	0.930886	0.637938	1.35836
PC13	ieu-a-1095	Age at menarche || id:ieu-a-1095	exposure	Inverse variance weighted	9	-0.297458	0.317853	0.349358	-0.92045	0.325534	0.742704	0.39834	1.38477
PC13	ieu-a-1095	Age at menarche || id:ieu-a-1095	exposure	Simple mode	9	-0.0488359	0.21862	0.828836	-0.477331	0.379659	0.952337	0.620437	1.46179
PC13	ieu-a-1095	Age at menarche || id:ieu-a-1095	exposure	Weighted mode	9	-0.0687601	0.227225	0.769907	-0.514121	0.376601	0.933551	0.598026	1.45732
PC14	ieu-a-1095	Age at menarche || id:ieu-a-1095	exposure	MR Egger	12	-2.15221	1.77178	0.252377	-5.62489	1.32047	0.116227	0.00360695	3.74518
PC14	ieu-a-1095	Age at menarche || id:ieu-a-1095	exposure	Weighted median	12	-0.0717269	0.176882	0.685104	-0.418415	0.274962	0.930785	0.658089	1.31648
PC14	ieu-a-1095	Age at menarche || id:ieu-a-1095	exposure	Inverse variance weighted	12	-0.285891	0.242344	0.238124	-0.760886	0.189104	0.751344	0.467252	1.20817
PC14	ieu-a-1095	Age at menarche || id:ieu-a-1095	exposure	Simple mode	12	-0.0658026	0.276653	0.816368	-0.608043	0.476438	0.936316	0.544415	1.61033
PC14	ieu-a-1095	Age at menarche || id:ieu-a-1095	exposure	Weighted mode	12	-0.0457509	0.258949	0.862971	-0.553291	0.461789	0.95528	0.575054	1.58691
PC15	ieu-a-1095	Age at menarche || id:ieu-a-1095	exposure	Inverse variance weighted	2	-0.326155	0.447293	0.465894	-1.20285	0.550539	0.721694	0.300338	1.73419
PC16	ieu-a-1095	Age at menarche || id:ieu-a-1095	exposure	MR Egger	3	-49.4763	16.2137	0.201603	-81.2551	-17.6976	3.25618e-22	5.14476e-36	2.06087e-08
PC16	ieu-a-1095	Age at menarche || id:ieu-a-1095	exposure	Weighted median	3	0.0612582	0.372756	0.869465	-0.669344	0.79186	1.06317	0.512044	2.2075
PC16	ieu-a-1095	Age at menarche || id:ieu-a-1095	exposure	Inverse variance weighted	3	0.576551	0.575384	0.31633	-0.551202	1.7043	1.77989	0.576257	5.49756
PC16	ieu-a-1095	Age at menarche || id:ieu-a-1095	exposure	Simple mode	3	-0.0379022	0.410475	0.934846	-0.842433	0.766629	0.962807	0.430661	2.1525
PC16	ieu-a-1095	Age at menarche || id:ieu-a-1095	exposure	Weighted mode	3	-0.0250463	0.389126	0.954534	-0.787733	0.73764	0.975265	0.454875	2.091
PC17	ieu-a-1095	Age at menarche || id:ieu-a-1095	exposure	MR Egger	5	3.8744	1.0825	0.0373101	1.75269	5.99611	48.1537	5.7701	401.862
PC17	ieu-a-1095	Age at menarche || id:ieu-a-1095	exposure	Weighted median	5	0.143178	0.259291	0.580817	-0.365032	0.651388	1.15394	0.694175	1.9182
PC17	ieu-a-1095	Age at menarche || id:ieu-a-1095	exposure	Inverse variance weighted	5	-0.215809	0.539138	0.688946	-1.27252	0.840901	0.805889	0.280125	2.31845
PC17	ieu-a-1095	Age at menarche || id:ieu-a-1095	exposure	Simple mode	5	0.308137	0.284742	0.340059	-0.249957	0.866232	1.36089	0.778834	2.37793
PC17	ieu-a-1095	Age at menarche || id:ieu-a-1095	exposure	Weighted mode	5	0.180074	0.257528	0.522927	-0.324681	0.68483	1.19731	0.722758	1.98343
PC18	ieu-a-1095	Age at menarche || id:ieu-a-1095	exposure	MR Egger	27	-0.462643	0.687064	0.506895	-1.80929	0.884003	0.629618	0.163771	2.42057
PC18	ieu-a-1095	Age at menarche || id:ieu-a-1095	exposure	Weighted median	27	0.144178	0.120343	0.230893	-0.0916941	0.380051	1.15509	0.912384	1.46236
PC18	ieu-a-1095	Age at menarche || id:ieu-a-1095	exposure	Inverse variance weighted	27	0.134612	0.165349	0.415582	-0.189472	0.458697	1.14409	0.827396	1.58201
PC18	ieu-a-1095	Age at menarche || id:ieu-a-1095	exposure	Simple mode	27	0.275335	0.217065	0.21588	-0.150113	0.700782	1.31697	0.860611	2.01533
PC18	ieu-a-1095	Age at menarche || id:ieu-a-1095	exposure	Weighted mode	27	0.205053	0.192605	0.296833	-0.172454	0.582559	1.22759	0.841597	1.79062
PC19	ieu-a-1095	Age at menarche || id:ieu-a-1095	exposure	MR Egger	20	-0.690592	0.501969	0.185773	-1.67445	0.293267	0.501279	0.187411	1.3408
PC19	ieu-a-1095	Age at menarche || id:ieu-a-1095	exposure	Weighted median	20	-0.1977	0.123487	0.109383	-0.439736	0.0443353	0.820616	0.644207	1.04533
PC19	ieu-a-1095	Age at menarche || id:ieu-a-1095	exposure	Inverse variance weighted	20	-0.34974	0.152034	0.0214253	-0.647727	-0.0517532	0.704871	0.523233	0.949563
PC19	ieu-a-1095	Age at menarche || id:ieu-a-1095	exposure	Simple mode	20	-0.184469	0.179945	0.318172	-0.537162	0.168223	0.831545	0.584405	1.1832
PC19	ieu-a-1095	Age at menarche || id:ieu-a-1095	exposure	Weighted mode	20	-0.209153	0.144192	0.163224	-0.491769	0.0734633	0.811271	0.611543	1.07623
PC20	ieu-a-1095	Age at menarche || id:ieu-a-1095	exposure	MR Egger	19	0.0403438	0.505956	0.937377	-0.951331	1.03202	1.04117	0.386227	2.80672
PC20	ieu-a-1095	Age at menarche || id:ieu-a-1095	exposure	Weighted median	19	0.0219519	0.132504	0.868417	-0.237757	0.281661	1.02219	0.788394	1.32533
PC20	ieu-a-1095	Age at menarche || id:ieu-a-1095	exposure	Inverse variance weighted	19	0.0631306	0.19667	0.748212	-0.322343	0.448604	1.06517	0.72445	1.56612
PC20	ieu-a-1095	Age at menarche || id:ieu-a-1095	exposure	Simple mode	19	-0.369948	0.312661	0.252112	-0.982763	0.242866	0.69077	0.374276	1.2749
PC20	ieu-a-1095	Age at menarche || id:ieu-a-1095	exposure	Weighted mode	19	0.0262786	0.127373	0.838863	-0.223373	0.275931	1.02663	0.799816	1.31776
PC21	ieu-a-1095	Age at menarche || id:ieu-a-1095	exposure	MR Egger	8	0.131775	0.471603	0.789306	-0.792567	1.05612	1.14085	0.452681	2.87518
PC21	ieu-a-1095	Age at menarche || id:ieu-a-1095	exposure	Weighted median	8	0.0828055	0.165819	0.617517	-0.2422	0.407811	1.08633	0.784899	1.50352
PC21	ieu-a-1095	Age at menarche || id:ieu-a-1095	exposure	Inverse variance weighted	8	0.167763	0.13736	0.221955	-0.101461	0.436988	1.18266	0.903516	1.54804
PC21	ieu-a-1095	Age at menarche || id:ieu-a-1095	exposure	Simple mode	8	-0.00904815	0.27921	0.975053	-0.5563	0.538204	0.990993	0.573326	1.71293
PC21	ieu-a-1095	Age at menarche || id:ieu-a-1095	exposure	Weighted mode	8	0.033624	0.223099	0.884453	-0.403651	0.470899	1.0342	0.667877	1.60143
PC22	ieu-a-1095	Age at menarche || id:ieu-a-1095	exposure	Inverse variance weighted	2	-0.383558	0.311053	0.21754	-0.993221	0.226106	0.681433	0.370382	1.25371
PC23	ieu-a-1095	Age at menarche || id:ieu-a-1095	exposure	MR Egger	4	0.879028	1.04084	0.487286	-1.16101	2.91907	2.40856	0.313169	18.524
PC23	ieu-a-1095	Age at menarche || id:ieu-a-1095	exposure	Weighted median	4	-0.314412	0.256472	0.220232	-0.817098	0.188274	0.730218	0.441712	1.20716
PC23	ieu-a-1095	Age at menarche || id:ieu-a-1095	exposure	Inverse variance weighted	4	-0.313339	0.192601	0.103762	-0.690836	0.0641584	0.731002	0.501157	1.06626
PC23	ieu-a-1095	Age at menarche || id:ieu-a-1095	exposure	Simple mode	4	-0.625246	0.382003	0.200203	-1.37397	0.12348	0.53513	0.2531	1.13143
PC23	ieu-a-1095	Age at menarche || id:ieu-a-1095	exposure	Weighted mode	4	-0.417875	0.318095	0.280384	-1.04134	0.205591	0.658445	0.352981	1.22825
PC24	ieu-a-1095	Age at menarche || id:ieu-a-1095	exposure	MR Egger	4	1.21589	0.752213	0.247388	-0.258447	2.69023	3.37329	0.77225	14.735
PC24	ieu-a-1095	Age at menarche || id:ieu-a-1095	exposure	Weighted median	4	-0.0783256	0.271071	0.772621	-0.609625	0.452974	0.924663	0.543554	1.57298
PC24	ieu-a-1095	Age at menarche || id:ieu-a-1095	exposure	Inverse variance weighted	4	-0.23068	0.327269	0.480896	-0.872128	0.410768	0.793994	0.418061	1.50798
PC24	ieu-a-1095	Age at menarche || id:ieu-a-1095	exposure	Simple mode	4	-0.866097	0.630357	0.263109	-2.1016	0.369403	0.42059	0.122261	1.44687
PC24	ieu-a-1095	Age at menarche || id:ieu-a-1095	exposure	Weighted mode	4	0.209326	0.293929	0.527751	-0.366775	0.785427	1.23285	0.692966	2.19334
PC25	ieu-a-1095	Age at menarche || id:ieu-a-1095	exposure	Wald ratio	1	1.28333	0.447098	0.0041	0.407022	2.15964	3.60865	1.50234	8.66805
PC26	ieu-a-1095	Age at menarche || id:ieu-a-1095	exposure	MR Egger	7	0.406533	2.79319	0.889967	-5.06813	5.88119	1.5016	0.00629419	358.237
PC26	ieu-a-1095	Age at menarche || id:ieu-a-1095	exposure	Weighted median	7	-0.0132056	0.285728	0.963137	-0.573232	0.546821	0.986881	0.5637	1.72775
PC26	ieu-a-1095	Age at menarche || id:ieu-a-1095	exposure	Inverse variance weighted	7	-0.686018	0.551216	0.213296	-1.7664	0.394366	0.503578	0.170947	1.48344
PC26	ieu-a-1095	Age at menarche || id:ieu-a-1095	exposure	Simple mode	7	0.0275662	0.40754	0.94827	-0.771213	0.826345	1.02795	0.462452	2.28495
PC26	ieu-a-1095	Age at menarche || id:ieu-a-1095	exposure	Weighted mode	7	0.164651	0.323832	0.629289	-0.470059	0.79936	1.17898	0.624965	2.22412
PC27	ieu-a-1095	Age at menarche || id:ieu-a-1095	exposure	MR Egger	10	0.550639	0.785318	0.503081	-0.988586	2.08986	1.73436	0.372103	8.0838
PC27	ieu-a-1095	Age at menarche || id:ieu-a-1095	exposure	Weighted median	10	0.0714464	0.193093	0.711375	-0.307016	0.449909	1.07406	0.735638	1.56817
PC27	ieu-a-1095	Age at menarche || id:ieu-a-1095	exposure	Inverse variance weighted	10	-0.0137318	0.164459	0.933456	-0.33607	0.308607	0.986362	0.714573	1.36153
PC27	ieu-a-1095	Age at menarche || id:ieu-a-1095	exposure	Simple mode	10	0.147406	0.328891	0.66461	-0.497221	0.792034	1.15882	0.608219	2.20788
PC27	ieu-a-1095	Age at menarche || id:ieu-a-1095	exposure	Weighted mode	10	0.1405	0.314667	0.665784	-0.476247	0.757247	1.15085	0.62111	2.1324
PC28	ieu-a-1095	Age at menarche || id:ieu-a-1095	exposure	MR Egger	7	3.66231	3.36963	0.326695	-2.94216	10.2668	38.951	0.0527515	28760.9
PC28	ieu-a-1095	Age at menarche || id:ieu-a-1095	exposure	Weighted median	7	0.0675825	0.277465	0.807563	-0.47625	0.611415	1.06992	0.621108	1.84304
PC28	ieu-a-1095	Age at menarche || id:ieu-a-1095	exposure	Inverse variance weighted	7	-0.40114	0.511384	0.432793	-1.40345	0.601172	0.669556	0.245747	1.82426
PC28	ieu-a-1095	Age at menarche || id:ieu-a-1095	exposure	Simple mode	7	0.151347	0.338941	0.67088	-0.512977	0.815671	1.1634	0.59871	2.26069
PC28	ieu-a-1095	Age at menarche || id:ieu-a-1095	exposure	Weighted mode	7	0.175968	0.349555	0.632623	-0.509161	0.861096	1.1924	0.601	2.36575
PC29	ieu-a-1095	Age at menarche || id:ieu-a-1095	exposure	MR Egger	8	-0.194317	0.696167	0.789521	-1.55881	1.17017	0.823397	0.210387	3.22254
PC29	ieu-a-1095	Age at menarche || id:ieu-a-1095	exposure	Weighted median	8	-0.0996192	0.244728	0.683963	-0.579285	0.380047	0.905182	0.560299	1.46235
PC29	ieu-a-1095	Age at menarche || id:ieu-a-1095	exposure	Inverse variance weighted	8	0.0786686	0.181733	0.665101	-0.277528	0.434865	1.08185	0.757654	1.54475
PC29	ieu-a-1095	Age at menarche || id:ieu-a-1095	exposure	Simple mode	8	-0.151031	0.360911	0.688142	-0.858416	0.556354	0.859821	0.423833	1.7443
PC29	ieu-a-1095	Age at menarche || id:ieu-a-1095	exposure	Weighted mode	8	-0.140543	0.345893	0.696642	-0.818493	0.537407	0.868886	0.441096	1.71156
PC30	ieu-a-1095	Age at menarche || id:ieu-a-1095	exposure	MR Egger	7	0.208953	0.840353	0.813522	-1.43814	1.85604	1.23239	0.237369	6.39838
PC30	ieu-a-1095	Age at menarche || id:ieu-a-1095	exposure	Weighted median	7	0.152421	0.264497	0.564433	-0.365992	0.670835	1.16465	0.693508	1.95587
PC30	ieu-a-1095	Age at menarche || id:ieu-a-1095	exposure	Inverse variance weighted	7	0.269472	0.200044	0.177959	-0.122613	0.661558	1.30927	0.884606	1.93781
PC30	ieu-a-1095	Age at menarche || id:ieu-a-1095	exposure	Simple mode	7	0.122375	0.392415	0.765706	-0.646759	0.891509	1.13018	0.523741	2.43881
PC30	ieu-a-1095	Age at menarche || id:ieu-a-1095	exposure	Weighted mode	7	0.129567	0.382543	0.746375	-0.620218	0.879352	1.13834	0.537827	2.40934
PC31	ieu-a-1095	Age at menarche || id:ieu-a-1095	exposure	MR Egger	16	-0.915308	0.578527	0.135941	-2.04922	0.218605	0.400393	0.128835	1.24434
PC31	ieu-a-1095	Age at menarche || id:ieu-a-1095	exposure	Weighted median	16	0.0108337	0.153748	0.943825	-0.290513	0.31218	1.01089	0.74788	1.3664
PC31	ieu-a-1095	Age at menarche || id:ieu-a-1095	exposure	Inverse variance weighted	16	0.0954517	0.145067	0.51055	-0.18888	0.379784	1.10016	0.827886	1.46197
PC31	ieu-a-1095	Age at menarche || id:ieu-a-1095	exposure	Simple mode	16	-0.0330795	0.263911	0.901916	-0.550345	0.484186	0.967462	0.576751	1.62285
PC31	ieu-a-1095	Age at menarche || id:ieu-a-1095	exposure	Weighted mode	16	-0.01854	0.199591	0.92722	-0.409739	0.372659	0.981631	0.663824	1.45159
PC32	ieu-a-1095	Age at menarche || id:ieu-a-1095	exposure	MR Egger	7	0.928336	1.13627	0.451085	-1.29875	3.15543	2.5303	0.272871	23.4631
PC32	ieu-a-1095	Age at menarche || id:ieu-a-1095	exposure	Weighted median	7	0.365801	0.277046	0.186715	-0.17721	0.908811	1.44167	0.837604	2.48137
PC32	ieu-a-1095	Age at menarche || id:ieu-a-1095	exposure	Inverse variance weighted	7	0.541631	0.294141	0.0655633	-0.0348857	1.11815	1.71881	0.965716	3.05918
PC32	ieu-a-1095	Age at menarche || id:ieu-a-1095	exposure	Simple mode	7	0.393544	0.342952	0.294855	-0.278641	1.06573	1.48222	0.756811	2.90295
PC32	ieu-a-1095	Age at menarche || id:ieu-a-1095	exposure	Weighted mode	7	0.363072	0.341664	0.328825	-0.30659	1.03273	1.43774	0.735952	2.80874
PC33	ieu-a-1095	Age at menarche || id:ieu-a-1095	exposure	MR Egger	4	0.558326	1.78584	0.784141	-2.94192	4.05857	1.74775	0.0527644	57.8915
PC33	ieu-a-1095	Age at menarche || id:ieu-a-1095	exposure	Weighted median	4	0.0326192	0.328398	0.920878	-0.611042	0.67628	1.03316	0.542785	1.96655
PC33	ieu-a-1095	Age at menarche || id:ieu-a-1095	exposure	Inverse variance weighted	4	-0.045977	0.272528	0.866028	-0.580132	0.488179	0.955064	0.559824	1.62935
PC33	ieu-a-1095	Age at menarche || id:ieu-a-1095	exposure	Simple mode	4	0.192637	0.50111	0.726298	-0.789538	1.17481	1.21244	0.454054	3.23753
PC33	ieu-a-1095	Age at menarche || id:ieu-a-1095	exposure	Weighted mode	4	0.18715	0.428885	0.692069	-0.653466	1.02777	1.20581	0.52024	2.79481
PC35	ieu-a-1095	Age at menarche || id:ieu-a-1095	exposure	MR Egger	6	-0.764643	0.887812	0.437658	-2.50475	0.975468	0.4655	0.0816957	2.65241
PC35	ieu-a-1095	Age at menarche || id:ieu-a-1095	exposure	Weighted median	6	-0.0414209	0.227699	0.855653	-0.487711	0.404869	0.959425	0.61403	1.49911
PC35	ieu-a-1095	Age at menarche || id:ieu-a-1095	exposure	Inverse variance weighted	6	0.206891	0.322194	0.520788	-0.42461	0.838392	1.22985	0.654025	2.31264
PC35	ieu-a-1095	Age at menarche || id:ieu-a-1095	exposure	Simple mode	6	-0.0196153	0.327671	0.954584	-0.66185	0.622619	0.980576	0.515896	1.8638
PC35	ieu-a-1095	Age at menarche || id:ieu-a-1095	exposure	Weighted mode	6	-0.096002	0.208199	0.664085	-0.504071	0.312067	0.908462	0.604066	1.36625
PC36	ieu-a-1095	Age at menarche || id:ieu-a-1095	exposure	MR Egger	3	-0.219559	1.544	0.910075	-3.2458	2.80669	0.802873	0.0389372	16.555
PC36	ieu-a-1095	Age at menarche || id:ieu-a-1095	exposure	Weighted median	3	-0.133474	0.325679	0.681928	-0.771805	0.504857	0.87505	0.462178	1.65675
PC36	ieu-a-1095	Age at menarche || id:ieu-a-1095	exposure	Inverse variance weighted	3	-0.108712	0.279669	0.697487	-0.656863	0.43944	0.896989	0.518475	1.55184
PC36	ieu-a-1095	Age at menarche || id:ieu-a-1095	exposure	Simple mode	3	-0.160273	0.372721	0.70909	-0.890806	0.570261	0.851912	0.410325	1.76873
PC36	ieu-a-1095	Age at menarche || id:ieu-a-1095	exposure	Weighted mode	3	-0.170865	0.38938	0.70365	-0.934049	0.592319	0.842935	0.392959	1.80818
PC37	ieu-a-1095	Age at menarche || id:ieu-a-1095	exposure	Wald ratio	1	1.75223	0.555224	0.00160001	0.663995	2.84047	5.76747	1.94254	17.1239
PC38	ieu-a-1095	Age at menarche || id:ieu-a-1095	exposure	Inverse variance weighted	2	-0.291408	0.390115	0.455077	-1.05603	0.473219	0.747211	0.347833	1.60515
PC39	ieu-a-1095	Age at menarche || id:ieu-a-1095	exposure	MR Egger	3	-0.261229	1.28578	0.872396	-2.78137	2.25891	0.770104	0.0619539	9.57262
PC39	ieu-a-1095	Age at menarche || id:ieu-a-1095	exposure	Weighted median	3	-0.0860665	0.305985	0.778498	-0.685797	0.513664	0.917533	0.503689	1.6714
PC39	ieu-a-1095	Age at menarche || id:ieu-a-1095	exposure	Inverse variance weighted	3	-0.126202	0.273379	0.64434	-0.662024	0.40962	0.881436	0.515806	1.50624
PC39	ieu-a-1095	Age at menarche || id:ieu-a-1095	exposure	Simple mode	3	-0.0691734	0.411231	0.88189	-0.875186	0.736839	0.933165	0.416785	2.08932
PC39	ieu-a-1095	Age at menarche || id:ieu-a-1095	exposure	Weighted mode	3	0.0532094	0.400353	0.906433	-0.731482	0.837901	1.05465	0.481195	2.31151
PC40	ieu-a-1095	Age at menarche || id:ieu-a-1095	exposure	MR Egger	3	34.0629	15.7363	0.275509	3.21986	64.906	621350651960258	25.0246	1.54279e+28
PC40	ieu-a-1095	Age at menarche || id:ieu-a-1095	exposure	Weighted median	3	0.79319	0.60428	0.189311	-0.391198	1.97758	2.21044	0.676246	7.22522
PC40	ieu-a-1095	Age at menarche || id:ieu-a-1095	exposure	Inverse variance weighted	3	1.5999	1.41071	0.256749	-1.16509	4.36488	4.95252	0.311895	78.6401
PC40	ieu-a-1095	Age at menarche || id:ieu-a-1095	exposure	Simple mode	3	0.681713	1.05482	0.584353	-1.38573	2.74916	1.97726	0.250141	15.6294
PC40	ieu-a-1095	Age at menarche || id:ieu-a-1095	exposure	Weighted mode	3	0.384418	0.710442	0.64265	-1.00805	1.77688	1.46876	0.364931	5.91141
PC42	ieu-a-1095	Age at menarche || id:ieu-a-1095	exposure	Wald ratio	1	1.03411	0.682985	0.13	-0.304541	2.37276	2.8126	0.737461	10.7269
PC43	ieu-a-1095	Age at menarche || id:ieu-a-1095	exposure	MR Egger	14	0.0205613	0.450913	0.96438	-0.863228	0.90435	1.02077	0.421799	2.47033
PC43	ieu-a-1095	Age at menarche || id:ieu-a-1095	exposure	Weighted median	14	0.127173	0.155471	0.413368	-0.177551	0.431897	1.13561	0.837318	1.54018
PC43	ieu-a-1095	Age at menarche || id:ieu-a-1095	exposure	Inverse variance weighted	14	0.22528	0.227798	0.32269	-0.221204	0.671764	1.25267	0.801553	1.95769
PC43	ieu-a-1095	Age at menarche || id:ieu-a-1095	exposure	Simple mode	14	0.533018	0.365846	0.168858	-0.184039	1.25008	1.70407	0.831903	3.49061
PC43	ieu-a-1095	Age at menarche || id:ieu-a-1095	exposure	Weighted mode	14	0.125708	0.148053	0.411202	-0.164476	0.415892	1.13395	0.848338	1.51572
PC44	ieu-a-1095	Age at menarche || id:ieu-a-1095	exposure	Wald ratio	1	-0.698792	0.717361	0.33	-2.10482	0.707236	0.497186	0.121868	2.02838
PC45	ieu-a-1095	Age at menarche || id:ieu-a-1095	exposure	Inverse variance weighted	2	0.119895	0.231426	0.604407	-0.333699	0.57349	1.12738	0.716269	1.77445
PC47	ieu-a-1095	Age at menarche || id:ieu-a-1095	exposure	Wald ratio	1	-0.096782	0.856182	0.91	-1.7749	1.58133	0.907754	0.169501	4.86144
PC48	ieu-a-1095	Age at menarche || id:ieu-a-1095	exposure	Wald ratio	1	0.442686	0.232587	0.0569999	-0.013185	0.898556	1.55688	0.986902	2.45605
PC54	ieu-a-1095	Age at menarche || id:ieu-a-1095	exposure	Wald ratio	1	-1.98117	1.20446	0.0999999	-4.34192	0.379582	0.137908	0.0130115	1.46167
pieces of fresh fruit per day	ieu-a-1095	Age at menarche || id:ieu-a-1095	exposure	MR Egger	67	0.283737	0.375833	0.453003	-0.452897	1.02037	1.32808	0.635784	2.77422
pieces of fresh fruit per day	ieu-a-1095	Age at menarche || id:ieu-a-1095	exposure	Weighted median	67	-0.0765061	0.0876829	0.382919	-0.248365	0.0953525	0.926347	0.780075	1.10005
pieces of fresh fruit per day	ieu-a-1095	Age at menarche || id:ieu-a-1095	exposure	Inverse variance weighted	67	-0.196813	0.103587	0.0574349	-0.399843	0.00621656	0.821344	0.670425	1.00624
pieces of fresh fruit per day	ieu-a-1095	Age at menarche || id:ieu-a-1095	exposure	Simple mode	67	-0.105914	0.177104	0.551866	-0.453039	0.241211	0.899502	0.635693	1.27279
pieces of fresh fruit per day	ieu-a-1095	Age at menarche || id:ieu-a-1095	exposure	Weighted mode	67	-0.0562571	0.123661	0.650651	-0.298632	0.186118	0.945296	0.741832	1.20456
temperature of hot drinks	ieu-a-1095	Age at menarche || id:ieu-a-1095	exposure	MR Egger	45	0.514452	0.542407	0.348195	-0.548665	1.57757	1.67272	0.57772	4.84317
temperature of hot drinks	ieu-a-1095	Age at menarche || id:ieu-a-1095	exposure	Weighted median	45	0.0169869	0.103288	0.869368	-0.185458	0.219432	1.01713	0.830724	1.24537
temperature of hot drinks	ieu-a-1095	Age at menarche || id:ieu-a-1095	exposure	Inverse variance weighted	45	0.0668791	0.109117	0.539935	-0.146991	0.280749	1.06917	0.863302	1.32412
temperature of hot drinks	ieu-a-1095	Age at menarche || id:ieu-a-1095	exposure	Simple mode	45	-0.0865626	0.247281	0.727966	-0.571234	0.398109	0.917078	0.564828	1.48901
temperature of hot drinks	ieu-a-1095	Age at menarche || id:ieu-a-1095	exposure	Weighted mode	45	-0.0977991	0.232313	0.675819	-0.553133	0.357535	0.906831	0.575145	1.4298
overall lamb/mutton intake	ieu-a-1095	Age at menarche || id:ieu-a-1095	exposure	MR Egger	19	1.10479	1.03292	0.29976	-0.919731	3.12931	3.01859	0.398626	22.8583
overall lamb/mutton intake	ieu-a-1095	Age at menarche || id:ieu-a-1095	exposure	Weighted median	19	0.0456627	0.162855	0.779179	-0.273533	0.364858	1.04672	0.760687	1.44031
overall lamb/mutton intake	ieu-a-1095	Age at menarche || id:ieu-a-1095	exposure	Inverse variance weighted	19	0.171688	0.167447	0.305211	-0.156509	0.499884	1.18731	0.855124	1.64853
overall lamb/mutton intake	ieu-a-1095	Age at menarche || id:ieu-a-1095	exposure	Simple mode	19	-0.059932	0.255548	0.817226	-0.560806	0.440942	0.941829	0.570749	1.55417
overall lamb/mutton intake	ieu-a-1095	Age at menarche || id:ieu-a-1095	exposure	Weighted mode	19	-0.040157	0.253714	0.876001	-0.537435	0.457122	0.960639	0.584245	1.57952
milk type: dairy-based milk vs. never	ieu-a-1095	Age at menarche || id:ieu-a-1095	exposure	Inverse variance weighted	2	-0.689934	0.601549	0.251411	-1.86897	0.489101	0.501609	0.154283	1.63085
milk type: any milk vs. never	ieu-a-1095	Age at menarche || id:ieu-a-1095	exposure	Inverse variance weighted	2	-0.178769	0.733163	0.807361	-1.61577	1.25823	0.836299	0.198738	3.51919
milk type: full cream vs. any other	ieu-a-1095	Age at menarche || id:ieu-a-1095	exposure	MR Egger	4	9.59813	1.89879	0.0369793	5.87649	13.3198	14737.2	356.557	609120
milk type: full cream vs. any other	ieu-a-1095	Age at menarche || id:ieu-a-1095	exposure	Weighted median	4	2.2377	0.478304	2.89111e-06	1.30023	3.17518	9.37177	3.67012	23.9311
milk type: full cream vs. any other	ieu-a-1095	Age at menarche || id:ieu-a-1095	exposure	Inverse variance weighted	4	2.29886	0.739068	0.00186783	0.850283	3.74743	9.96278	2.34031	42.4119
milk type: full cream vs. any other	ieu-a-1095	Age at menarche || id:ieu-a-1095	exposure	Simple mode	4	2.80041	1.27688	0.115911	0.297723	5.30311	16.4515	1.34679	200.96
milk type: full cream vs. any other	ieu-a-1095	Age at menarche || id:ieu-a-1095	exposure	Weighted mode	4	2.949	1.03913	0.0657573	0.912305	4.98569	19.0868	2.49006	146.304
milk type: semi-skimmed vs. never	ieu-a-1095	Age at menarche || id:ieu-a-1095	exposure	Inverse variance weighted	2	-0.519014	0.45481	0.2538	-1.41044	0.372413	0.595107	0.244036	1.45123
milk type: skimmed vs. never	ieu-a-1095	Age at menarche || id:ieu-a-1095	exposure	Wald ratio	1	-0.226257	0.222865	0.31	-0.663072	0.210558	0.797513	0.515266	1.23437
milk type: skimmed vs. any other	ieu-a-1095	Age at menarche || id:ieu-a-1095	exposure	MR Egger	4	-3.50923	4.01184	0.47397	-11.3724	4.35398	0.0299199	1.15083e-05	77.7875
milk type: skimmed vs. any other	ieu-a-1095	Age at menarche || id:ieu-a-1095	exposure	Weighted median	4	-1.6937	0.353876	1.7003e-06	-2.38729	-1.0001	0.183839	0.0918782	0.367843
milk type: skimmed vs. any other	ieu-a-1095	Age at menarche || id:ieu-a-1095	exposure	Inverse variance weighted	4	-1.51535	0.683823	0.0266913	-2.85565	-0.17506	0.219731	0.0575187	0.839406
milk type: skimmed vs. any other	ieu-a-1095	Age at menarche || id:ieu-a-1095	exposure	Simple mode	4	-2.14428	0.334705	0.00770494	-2.8003	-1.48826	0.117152	0.0607915	0.225764
milk type: skimmed vs. any other	ieu-a-1095	Age at menarche || id:ieu-a-1095	exposure	Weighted mode	4	-2.11563	0.348107	0.00894335	-2.79792	-1.43334	0.120557	0.0609366	0.23851
milk type: soy milk vs. any other	ieu-a-1095	Age at menarche || id:ieu-a-1095	exposure	Inverse variance weighted	2	-1.31995	2.33997	0.572694	-5.90628	3.26639	0.267149	0.00272229	26.2164
milk type: skimmed, semi-skimmed, full cream (QT)	ieu-a-1095	Age at menarche || id:ieu-a-1095	exposure	MR Egger	8	3.07381	1.45419	0.0789609	0.223602	5.92401	21.6241	1.25057	373.908
milk type: skimmed, semi-skimmed, full cream (QT)	ieu-a-1095	Age at menarche || id:ieu-a-1095	exposure	Weighted median	8	1.48771	0.256382	6.52524e-09	0.985202	1.99022	4.42695	2.67835	7.31714
milk type: skimmed, semi-skimmed, full cream (QT)	ieu-a-1095	Age at menarche || id:ieu-a-1095	exposure	Inverse variance weighted	8	1.21331	0.331356	0.000250587	0.563855	1.86277	3.36461	1.75743	6.44155
milk type: skimmed, semi-skimmed, full cream (QT)	ieu-a-1095	Age at menarche || id:ieu-a-1095	exposure	Simple mode	8	1.58335	0.421713	0.00712547	0.756789	2.4099	4.87123	2.13142	11.1329
milk type: skimmed, semi-skimmed, full cream (QT)	ieu-a-1095	Age at menarche || id:ieu-a-1095	exposure	Weighted mode	8	1.6713	0.286445	0.000640522	1.10987	2.23273	5.31908	3.03396	9.32531
never eat wheat vs. no eggs, dairy, wheat, or sugar restrictions	ieu-a-1095	Age at menarche || id:ieu-a-1095	exposure	MR Egger	3	0.505404	1.19036	0.744387	-1.8277	2.8385	1.65765	0.160783	17.0902
never eat wheat vs. no eggs, dairy, wheat, or sugar restrictions	ieu-a-1095	Age at menarche || id:ieu-a-1095	exposure	Weighted median	3	0.432852	0.386973	0.263329	-0.325615	1.19132	1.54165	0.722083	3.29142
never eat wheat vs. no eggs, dairy, wheat, or sugar restrictions	ieu-a-1095	Age at menarche || id:ieu-a-1095	exposure	Inverse variance weighted	3	0.587797	0.34636	0.0896839	-0.0910694	1.26666	1.80002	0.912954	3.54899
never eat wheat vs. no eggs, dairy, wheat, or sugar restrictions	ieu-a-1095	Age at menarche || id:ieu-a-1095	exposure	Simple mode	3	0.433165	0.473063	0.456505	-0.494038	1.36037	1.54213	0.610158	3.89763
never eat wheat vs. no eggs, dairy, wheat, or sugar restrictions	ieu-a-1095	Age at menarche || id:ieu-a-1095	exposure	Weighted mode	3	0.433165	0.42668	0.416844	-0.403127	1.26946	1.54213	0.668227	3.55892
never eat wheat vs. no wheat restrictions	ieu-a-1095	Age at menarche || id:ieu-a-1095	exposure	Inverse variance weighted	2	0.721563	0.462917	0.11906	-0.185754	1.62888	2.05765	0.830478	5.09817
never eat sugar vs. no eggs, dairy, wheat, or sugar restrictions	ieu-a-1095	Age at menarche || id:ieu-a-1095	exposure	MR Egger	11	-0.165458	1.63357	0.921544	-3.36725	3.03633	0.847505	0.0344843	20.8287
never eat sugar vs. no eggs, dairy, wheat, or sugar restrictions	ieu-a-1095	Age at menarche || id:ieu-a-1095	exposure	Weighted median	11	-0.254917	0.243284	0.294723	-0.731754	0.22192	0.774981	0.481065	1.24847
never eat sugar vs. no eggs, dairy, wheat, or sugar restrictions	ieu-a-1095	Age at menarche || id:ieu-a-1095	exposure	Inverse variance weighted	11	-0.292575	0.270219	0.278927	-0.822205	0.237055	0.746339	0.439461	1.26751
never eat sugar vs. no eggs, dairy, wheat, or sugar restrictions	ieu-a-1095	Age at menarche || id:ieu-a-1095	exposure	Simple mode	11	-0.300713	0.490003	0.553118	-1.26112	0.659692	0.74029	0.283337	1.9342
never eat sugar vs. no eggs, dairy, wheat, or sugar restrictions	ieu-a-1095	Age at menarche || id:ieu-a-1095	exposure	Weighted mode	11	-0.335006	0.465258	0.487986	-1.24691	0.576899	0.715334	0.287391	1.78051
never eat sugar vs. no sugar restrictions	ieu-a-1095	Age at menarche || id:ieu-a-1095	exposure	MR Egger	13	-0.678479	1.69466	0.696555	-4.00001	2.64305	0.507388	0.0183154	14.0561
never eat sugar vs. no sugar restrictions	ieu-a-1095	Age at menarche || id:ieu-a-1095	exposure	Weighted median	13	-0.230978	0.212957	0.27809	-0.648374	0.186418	0.793757	0.522895	1.20493
never eat sugar vs. no sugar restrictions	ieu-a-1095	Age at menarche || id:ieu-a-1095	exposure	Inverse variance weighted	13	-0.308947	0.243589	0.204687	-0.786381	0.168488	0.73422	0.45549	1.18351
never eat sugar vs. no sugar restrictions	ieu-a-1095	Age at menarche || id:ieu-a-1095	exposure	Simple mode	13	-0.419448	0.420167	0.337844	-1.24297	0.404079	0.65741	0.288525	1.49792
never eat sugar vs. no sugar restrictions	ieu-a-1095	Age at menarche || id:ieu-a-1095	exposure	Weighted mode	13	-0.396437	0.397348	0.338115	-1.17524	0.382365	0.672712	0.308745	1.46575
overall non-oily fish intake	ieu-a-1095	Age at menarche || id:ieu-a-1095	exposure	MR Egger	8	-2.50478	2.07119	0.272015	-6.56431	1.55474	0.0816935	0.0014098	4.73387
overall non-oily fish intake	ieu-a-1095	Age at menarche || id:ieu-a-1095	exposure	Weighted median	8	-0.309992	0.219241	0.157382	-0.739705	0.119721	0.733453	0.477255	1.12718
overall non-oily fish intake	ieu-a-1095	Age at menarche || id:ieu-a-1095	exposure	Inverse variance weighted	8	-0.4374	0.414452	0.291257	-1.24973	0.374927	0.645713	0.286583	1.45488
overall non-oily fish intake	ieu-a-1095	Age at menarche || id:ieu-a-1095	exposure	Simple mode	8	-0.281524	0.321082	0.409676	-0.910845	0.347797	0.754633	0.402184	1.41594
overall non-oily fish intake	ieu-a-1095	Age at menarche || id:ieu-a-1095	exposure	Weighted mode	8	-0.347162	0.264878	0.231338	-0.866323	0.172	0.706691	0.420495	1.18768
overall oily fish intake	ieu-a-1095	Age at menarche || id:ieu-a-1095	exposure	MR Egger	48	-0.749462	0.431096	0.0888118	-1.59441	0.0954855	0.472621	0.203028	1.10019
overall oily fish intake	ieu-a-1095	Age at menarche || id:ieu-a-1095	exposure	Weighted median	48	-0.170335	0.090333	0.0593447	-0.347388	0.00671798	0.843382	0.706531	1.00674
overall oily fish intake	ieu-a-1095	Age at menarche || id:ieu-a-1095	exposure	Inverse variance weighted	48	-0.199555	0.0885959	0.0242959	-0.373203	-0.0259069	0.819095	0.688525	0.974426
overall oily fish intake	ieu-a-1095	Age at menarche || id:ieu-a-1095	exposure	Simple mode	48	-0.295569	0.205781	0.157533	-0.698901	0.107762	0.744108	0.497132	1.11378
overall oily fish intake	ieu-a-1095	Age at menarche || id:ieu-a-1095	exposure	Weighted mode	48	-0.242517	0.197754	0.226173	-0.630114	0.145081	0.784651	0.532531	1.15613
overall pork intake	ieu-a-1095	Age at menarche || id:ieu-a-1095	exposure	MR Egger	11	0.553753	1.19382	0.65377	-1.78614	2.89364	1.73977	0.167606	18.059
overall pork intake	ieu-a-1095	Age at menarche || id:ieu-a-1095	exposure	Weighted median	11	-0.0249452	0.207175	0.904161	-0.431008	0.381118	0.975363	0.649854	1.46392
overall pork intake	ieu-a-1095	Age at menarche || id:ieu-a-1095	exposure	Inverse variance weighted	11	-0.0589024	0.181476	0.745503	-0.414595	0.29679	0.942799	0.660608	1.34553
overall pork intake	ieu-a-1095	Age at menarche || id:ieu-a-1095	exposure	Simple mode	11	-0.0418836	0.403654	0.91941	-0.833045	0.749278	0.958981	0.434723	2.11547
overall pork intake	ieu-a-1095	Age at menarche || id:ieu-a-1095	exposure	Weighted mode	11	-0.0120596	0.375012	0.974979	-0.747083	0.722964	0.988013	0.473747	2.06053
overall poultry intake	ieu-a-1095	Age at menarche || id:ieu-a-1095	exposure	MR Egger	4	-0.521469	4.2165	0.912882	-8.78581	7.74287	0.593648	0.000152888	2305.07
overall poultry intake	ieu-a-1095	Age at menarche || id:ieu-a-1095	exposure	Weighted median	4	0.00278219	0.268776	0.991741	-0.524019	0.529583	1.00279	0.592136	1.69822
overall poultry intake	ieu-a-1095	Age at menarche || id:ieu-a-1095	exposure	Inverse variance weighted	4	0.213533	0.254819	0.402043	-0.285912	0.712977	1.23804	0.751329	2.04006
overall poultry intake	ieu-a-1095	Age at menarche || id:ieu-a-1095	exposure	Simple mode	4	-0.019229	0.341009	0.958578	-0.687608	0.64915	0.980955	0.502777	1.91391
overall poultry intake	ieu-a-1095	Age at menarche || id:ieu-a-1095	exposure	Weighted mode	4	-0.0108753	0.285932	0.97205	-0.571301	0.549551	0.989184	0.56479	1.73247
overall processed meat intake	ieu-a-1095	Age at menarche || id:ieu-a-1095	exposure	MR Egger	14	-0.902984	1.50437	0.559511	-3.85155	2.04558	0.405358	0.0212468	7.73365
overall processed meat intake	ieu-a-1095	Age at menarche || id:ieu-a-1095	exposure	Weighted median	14	0.0112082	0.19368	0.953852	-0.368404	0.390821	1.01127	0.691837	1.47819
overall processed meat intake	ieu-a-1095	Age at menarche || id:ieu-a-1095	exposure	Inverse variance weighted	14	0.104638	0.225016	0.641916	-0.336395	0.54567	1.11031	0.714341	1.72576
overall processed meat intake	ieu-a-1095	Age at menarche || id:ieu-a-1095	exposure	Simple mode	14	-0.30069	0.305852	0.343491	-0.90016	0.29878	0.740307	0.406505	1.34821
overall processed meat intake	ieu-a-1095	Age at menarche || id:ieu-a-1095	exposure	Weighted mode	14	-0.0950212	0.274908	0.735137	-0.633842	0.443799	0.909354	0.53055	1.55862
tablespoons of raw vegetables per day	ieu-a-1095	Age at menarche || id:ieu-a-1095	exposure	MR Egger	28	-1.56394	0.685241	0.0308947	-2.90701	-0.220863	0.209311	0.054639	0.801827
tablespoons of raw vegetables per day	ieu-a-1095	Age at menarche || id:ieu-a-1095	exposure	Weighted median	28	-0.252842	0.127064	0.0466053	-0.501888	-0.00379534	0.776591	0.605387	0.996212
tablespoons of raw vegetables per day	ieu-a-1095	Age at menarche || id:ieu-a-1095	exposure	Inverse variance weighted	28	-0.369939	0.130163	0.00448137	-0.625058	-0.11482	0.690776	0.53523	0.891527
tablespoons of raw vegetables per day	ieu-a-1095	Age at menarche || id:ieu-a-1095	exposure	Simple mode	28	0.0335487	0.293619	0.909878	-0.541944	0.609042	1.03412	0.581616	1.83867
tablespoons of raw vegetables per day	ieu-a-1095	Age at menarche || id:ieu-a-1095	exposure	Weighted mode	28	0.0239645	0.280409	0.932524	-0.525637	0.573566	1.02425	0.591179	1.77458
red wine glasses per month	ieu-a-1095	Age at menarche || id:ieu-a-1095	exposure	MR Egger	18	-1.66486	1.05519	0.134178	-3.73303	0.403303	0.189217	0.0239203	1.49676
red wine glasses per month	ieu-a-1095	Age at menarche || id:ieu-a-1095	exposure	Weighted median	18	0.0204246	0.148534	0.890629	-0.270702	0.311551	1.02063	0.762844	1.36554
red wine glasses per month	ieu-a-1095	Age at menarche || id:ieu-a-1095	exposure	Inverse variance weighted	18	-0.0485138	0.127502	0.70358	-0.298419	0.201391	0.952644	0.741991	1.2231
red wine glasses per month	ieu-a-1095	Age at menarche || id:ieu-a-1095	exposure	Simple mode	18	0.125546	0.292305	0.672952	-0.447373	0.698464	1.13377	0.639306	2.01066
red wine glasses per month	ieu-a-1095	Age at menarche || id:ieu-a-1095	exposure	Weighted mode	18	0.153286	0.277628	0.588047	-0.390865	0.697436	1.16566	0.676472	2.0086
spread type: all spreads vs. never	ieu-a-1095	Age at menarche || id:ieu-a-1095	exposure	MR Egger	7	-3.45159	5.24441	0.539535	-13.7306	6.82745	0.0316953	1.08859e-06	922.837
spread type: all spreads vs. never	ieu-a-1095	Age at menarche || id:ieu-a-1095	exposure	Weighted median	7	0.682022	0.382893	0.0748743	-0.0684485	1.43249	1.97787	0.933842	4.18913
spread type: all spreads vs. never	ieu-a-1095	Age at menarche || id:ieu-a-1095	exposure	Inverse variance weighted	7	1.26932	0.63076	0.0441816	0.0330291	2.50561	3.55842	1.03358	12.251
spread type: all spreads vs. never	ieu-a-1095	Age at menarche || id:ieu-a-1095	exposure	Simple mode	7	0.840054	0.757163	0.309702	-0.643986	2.32409	2.31649	0.525195	10.2174
spread type: all spreads vs. never	ieu-a-1095	Age at menarche || id:ieu-a-1095	exposure	Weighted mode	7	0.610024	0.602699	0.350526	-0.571266	1.79131	1.84048	0.56481	5.99733
spread type: butter + margarine vs. never	ieu-a-1095	Age at menarche || id:ieu-a-1095	exposure	MR Egger	9	-0.220451	2.45025	0.930831	-5.02295	4.58205	0.802157	0.00658507	97.7143
spread type: butter + margarine vs. never	ieu-a-1095	Age at menarche || id:ieu-a-1095	exposure	Weighted median	9	0.345329	0.221941	0.119719	-0.0896742	0.780333	1.41245	0.914229	2.1822
spread type: butter + margarine vs. never	ieu-a-1095	Age at menarche || id:ieu-a-1095	exposure	Inverse variance weighted	9	0.663714	0.342117	0.0523776	-0.0068364	1.33426	1.94199	0.993187	3.7972
spread type: butter + margarine vs. never	ieu-a-1095	Age at menarche || id:ieu-a-1095	exposure	Simple mode	9	0.271904	0.315128	0.413344	-0.345747	0.889555	1.31246	0.707692	2.43405
spread type: butter + margarine vs. never	ieu-a-1095	Age at menarche || id:ieu-a-1095	exposure	Weighted mode	9	0.239034	0.315869	0.470895	-0.380068	0.858137	1.27002	0.683815	2.35876
spread type: any oil based spread vs. never	ieu-a-1095	Age at menarche || id:ieu-a-1095	exposure	MR Egger	3	-4.63482	1.76565	0.231717	-8.09549	-1.17414	0.00970788	0.00030491	0.309085
spread type: any oil based spread vs. never	ieu-a-1095	Age at menarche || id:ieu-a-1095	exposure	Weighted median	3	-0.331618	0.244965	0.175821	-0.811749	0.148514	0.717762	0.444081	1.16011
spread type: any oil based spread vs. never	ieu-a-1095	Age at menarche || id:ieu-a-1095	exposure	Inverse variance weighted	3	-0.101901	0.316752	0.747677	-0.722735	0.518934	0.903119	0.485423	1.68024
spread type: any oil based spread vs. never	ieu-a-1095	Age at menarche || id:ieu-a-1095	exposure	Simple mode	3	-0.427363	0.276254	0.261928	-0.968819	0.114094	0.652227	0.379531	1.12086
spread type: any oil based spread vs. never	ieu-a-1095	Age at menarche || id:ieu-a-1095	exposure	Weighted mode	3	-0.435424	0.293913	0.276664	-1.01149	0.140646	0.64699	0.363675	1.15102
spread type: butter and butter-like spreads vs. oil-based spreads	ieu-a-1095	Age at menarche || id:ieu-a-1095	exposure	Inverse variance weighted	2	0.361606	0.489349	0.459935	-0.597517	1.32073	1.43563	0.550176	3.74615
spread type: butter and margarine spreads vs. oil-based spreads	ieu-a-1095	Age at menarche || id:ieu-a-1095	exposure	MR Egger	5	3.99449	6.61217	0.588395	-8.96537	16.9544	54.2983	0.000127758	2.30771e+07
spread type: butter and margarine spreads vs. oil-based spreads	ieu-a-1095	Age at menarche || id:ieu-a-1095	exposure	Weighted median	5	0.215699	0.231404	0.351268	-0.237852	0.669251	1.24073	0.788319	1.95277
spread type: butter and margarine spreads vs. oil-based spreads	ieu-a-1095	Age at menarche || id:ieu-a-1095	exposure	Inverse variance weighted	5	0.0275777	0.323458	0.932055	-0.6064	0.661555	1.02796	0.54531	1.9378
spread type: butter and margarine spreads vs. oil-based spreads	ieu-a-1095	Age at menarche || id:ieu-a-1095	exposure	Simple mode	5	0.281103	0.310607	0.41664	-0.327686	0.889892	1.32459	0.720589	2.43487
spread type: butter and margarine spreads vs. oil-based spreads	ieu-a-1095	Age at menarche || id:ieu-a-1095	exposure	Weighted mode	5	0.226557	0.298806	0.490544	-0.359103	0.812216	1.25427	0.698303	2.2529
spread type: butter vs. never	ieu-a-1095	Age at menarche || id:ieu-a-1095	exposure	MR Egger	11	0.826958	1.83355	0.662649	-2.7668	4.42072	2.28635	0.0628627	83.1559
spread type: butter vs. never	ieu-a-1095	Age at menarche || id:ieu-a-1095	exposure	Weighted median	11	0.175909	0.149598	0.239643	-0.117303	0.469121	1.19233	0.889316	1.59859
spread type: butter vs. never	ieu-a-1095	Age at menarche || id:ieu-a-1095	exposure	Inverse variance weighted	11	0.421284	0.230523	0.0676229	-0.0305417	0.873109	1.52392	0.96992	2.39434
spread type: butter vs. never	ieu-a-1095	Age at menarche || id:ieu-a-1095	exposure	Simple mode	11	0.0240074	0.210491	0.911452	-0.388556	0.43657	1.0243	0.678035	1.54739
spread type: butter vs. never	ieu-a-1095	Age at menarche || id:ieu-a-1095	exposure	Weighted mode	11	0.0318709	0.189494	0.869787	-0.339537	0.403278	1.03238	0.7121	1.49672
spread type: butter vs. any other	ieu-a-1095	Age at menarche || id:ieu-a-1095	exposure	MR Egger	11	-0.728442	1.75186	0.687288	-4.16209	2.7052	0.482661	0.015575	14.9573
spread type: butter vs. any other	ieu-a-1095	Age at menarche || id:ieu-a-1095	exposure	Weighted median	11	0.420936	0.186067	0.0236798	0.0562453	0.785627	1.52339	1.05786	2.19378
spread type: butter vs. any other	ieu-a-1095	Age at menarche || id:ieu-a-1095	exposure	Inverse variance weighted	11	0.637799	0.205175	0.00187999	0.235656	1.03994	1.892	1.266	2.829
spread type: butter vs. any other	ieu-a-1095	Age at menarche || id:ieu-a-1095	exposure	Simple mode	11	0.436463	0.279483	0.149426	-0.111323	0.984249	1.54723	0.89465	2.6758
spread type: butter vs. any other	ieu-a-1095	Age at menarche || id:ieu-a-1095	exposure	Weighted mode	11	0.375288	0.256024	0.173419	-0.126519	0.877095	1.45541	0.881158	2.40391
spread type: tub margarine vs. never	ieu-a-1095	Age at menarche || id:ieu-a-1095	exposure	MR Egger	3	-8.061	9.91766	0.565512	-27.4996	11.3776	0.000315612	1.14044e-12	87344.3
spread type: tub margarine vs. never	ieu-a-1095	Age at menarche || id:ieu-a-1095	exposure	Weighted median	3	-0.0790309	0.170023	0.642056	-0.412275	0.254213	0.924011	0.662142	1.28945
spread type: tub margarine vs. never	ieu-a-1095	Age at menarche || id:ieu-a-1095	exposure	Inverse variance weighted	3	0.211567	0.385963	0.583587	-0.544921	0.968056	1.23561	0.579887	2.63282
spread type: tub margarine vs. never	ieu-a-1095	Age at menarche || id:ieu-a-1095	exposure	Simple mode	3	-0.191645	0.172983	0.383309	-0.530693	0.147402	0.825599	0.588197	1.15882
spread type: tub margarine vs. never	ieu-a-1095	Age at menarche || id:ieu-a-1095	exposure	Weighted mode	3	-0.172576	0.159873	0.393262	-0.485928	0.140776	0.841495	0.615126	1.15117
spread type: flora + benecol vs. never	ieu-a-1095	Age at menarche || id:ieu-a-1095	exposure	Wald ratio	1	-0.365252	0.191127	0.0559998	-0.739861	0.00935821	0.694022	0.47718	1.0094
spread type: flora + benecol vs. any other	ieu-a-1095	Age at menarche || id:ieu-a-1095	exposure	MR Egger	8	0.60664	0.866575	0.510118	-1.09185	2.30513	1.83426	0.335596	10.0254
spread type: flora + benecol vs. any other	ieu-a-1095	Age at menarche || id:ieu-a-1095	exposure	Weighted median	8	0.297734	0.253562	0.240314	-0.199248	0.794716	1.3468	0.819346	2.21381
spread type: flora + benecol vs. any other	ieu-a-1095	Age at menarche || id:ieu-a-1095	exposure	Inverse variance weighted	8	0.231718	0.196983	0.239459	-0.154367	0.617804	1.26076	0.856957	1.85485
spread type: flora + benecol vs. any other	ieu-a-1095	Age at menarche || id:ieu-a-1095	exposure	Simple mode	8	0.538419	0.39329	0.213303	-0.232428	1.30927	1.7133	0.792606	3.70346
spread type: flora + benecol vs. any other	ieu-a-1095	Age at menarche || id:ieu-a-1095	exposure	Weighted mode	8	0.451336	0.367176	0.258706	-0.268329	1.171	1.57041	0.764656	3.22522
spread type: olive oil spread vs. never	ieu-a-1095	Age at menarche || id:ieu-a-1095	exposure	Inverse variance weighted	2	-0.0145736	0.360009	0.96771	-0.720192	0.691045	0.985532	0.486659	1.9958
cups of tea per day	ieu-a-1095	Age at menarche || id:ieu-a-1095	exposure	MR Egger	37	-0.157013	0.2992	0.603047	-0.743444	0.429418	0.854693	0.475474	1.53636
cups of tea per day	ieu-a-1095	Age at menarche || id:ieu-a-1095	exposure	Weighted median	37	-0.0275025	0.0962977	0.775185	-0.216246	0.161241	0.972872	0.805537	1.17497
cups of tea per day	ieu-a-1095	Age at menarche || id:ieu-a-1095	exposure	Inverse variance weighted	37	0.12765	0.121988	0.295371	-0.111447	0.366747	1.13616	0.894539	1.44303
cups of tea per day	ieu-a-1095	Age at menarche || id:ieu-a-1095	exposure	Simple mode	37	-0.084266	0.209399	0.689756	-0.494689	0.326157	0.919187	0.609761	1.38563
cups of tea per day	ieu-a-1095	Age at menarche || id:ieu-a-1095	exposure	Weighted mode	37	-0.0605011	0.109087	0.582588	-0.274311	0.153309	0.941293	0.760095	1.16569
glasses of water per day	ieu-a-1095	Age at menarche || id:ieu-a-1095	exposure	MR Egger	55	0.059881	0.265617	0.822503	-0.460729	0.580491	1.06171	0.630824	1.78692
glasses of water per day	ieu-a-1095	Age at menarche || id:ieu-a-1095	exposure	Weighted median	55	-0.0315885	0.0936825	0.735977	-0.215206	0.152029	0.968905	0.806375	1.16419
glasses of water per day	ieu-a-1095	Age at menarche || id:ieu-a-1095	exposure	Inverse variance weighted	55	-0.201858	0.0963984	0.0362599	-0.390799	-0.0129175	0.817	0.677	0.987
glasses of water per day	ieu-a-1095	Age at menarche || id:ieu-a-1095	exposure	Simple mode	55	0.046349	0.147426	0.754438	-0.242606	0.335304	1.04744	0.78458	1.39837
glasses of water per day	ieu-a-1095	Age at menarche || id:ieu-a-1095	exposure	Weighted mode	55	0.057446	0.0938041	0.542841	-0.12641	0.241302	1.05913	0.881253	1.27291

## Sheet: mr_heterogeneity
Table S4. Heterogeneity test of Mendelian Randomization study
id.exposure	id.outcome	outcome	exposure	method	Q	Q_df	Q_pval
among current drinkers, drinks usually with meals: yes + it varies vs. no	ieu-a-1095	Age at menarche || id:ieu-a-1095	exposure	MR Egger	23.2608	7	0.00153513
among current drinkers, drinks usually with meals: yes + it varies vs. no	ieu-a-1095	Age at menarche || id:ieu-a-1095	exposure	Inverse variance weighted	23.7841	8	0.00249072
bread type: white vs. any other	ieu-a-1095	Age at menarche || id:ieu-a-1095	exposure	MR Egger	140.064	34	7.94372e-15
bread type: white vs. any other	ieu-a-1095	Age at menarche || id:ieu-a-1095	exposure	Inverse variance weighted	150.548	35	2.79469e-16
bread type: wholemeal/wholegrain vs. any other	ieu-a-1095	Age at menarche || id:ieu-a-1095	exposure	MR Egger	98.9651	20	1.92857e-12
bread type: wholemeal/wholegrain vs. any other	ieu-a-1095	Age at menarche || id:ieu-a-1095	exposure	Inverse variance weighted	118.542	21	1.32072e-15
bread type: white vs. wholemeal/wholegrain + brown	ieu-a-1095	Age at menarche || id:ieu-a-1095	exposure	MR Egger	157.361	33	3.92542e-18
bread type: white vs. wholemeal/wholegrain + brown	ieu-a-1095	Age at menarche || id:ieu-a-1095	exposure	Inverse variance weighted	162.308	34	1.1951e-18
bread type: wholemeal/wholegrain vs. white + brown	ieu-a-1095	Age at menarche || id:ieu-a-1095	exposure	MR Egger	133.522	28	1.0538e-15
bread type: wholemeal/wholegrain vs. white + brown	ieu-a-1095	Age at menarche || id:ieu-a-1095	exposure	Inverse variance weighted	154.218	29	5.08916e-19
cereal type: cornflakes/frosties vs. any other	ieu-a-1095	Age at menarche || id:ieu-a-1095	exposure	MR Egger	18.9344	9	0.0257567
cereal type: cornflakes/frosties vs. any other	ieu-a-1095	Age at menarche || id:ieu-a-1095	exposure	Inverse variance weighted	23.0515	10	0.0105581
cups of coffee per day	ieu-a-1095	Age at menarche || id:ieu-a-1095	exposure	MR Egger	189.454	35	4.18463e-23
cups of coffee per day	ieu-a-1095	Age at menarche || id:ieu-a-1095	exposure	Inverse variance weighted	217.224	36	9.16736e-28
tablespoons of cooked vegetables per day	ieu-a-1095	Age at menarche || id:ieu-a-1095	exposure	MR Egger	95.2983	19	3.76834e-12
tablespoons of cooked vegetables per day	ieu-a-1095	Age at menarche || id:ieu-a-1095	exposure	Inverse variance weighted	96.4364	20	5.43956e-12
PC1	ieu-a-1095	Age at menarche || id:ieu-a-1095	exposure	MR Egger	347.973	88	1.32383e-32
PC1	ieu-a-1095	Age at menarche || id:ieu-a-1095	exposure	Inverse variance weighted	376.58	89	4.93455e-37
PC3	ieu-a-1095	Age at menarche || id:ieu-a-1095	exposure	MR Egger	106.001	43	3.09003e-07
PC3	ieu-a-1095	Age at menarche || id:ieu-a-1095	exposure	Inverse variance weighted	107.194	44	3.42742e-07
PC19	ieu-a-1095	Age at menarche || id:ieu-a-1095	exposure	MR Egger	67.5262	18	1.17919e-07
PC19	ieu-a-1095	Age at menarche || id:ieu-a-1095	exposure	Inverse variance weighted	69.4357	19	1.14127e-07
milk type: full cream vs. any other	ieu-a-1095	Age at menarche || id:ieu-a-1095	exposure	MR Egger	0.442796	2	0.801398
milk type: full cream vs. any other	ieu-a-1095	Age at menarche || id:ieu-a-1095	exposure	Inverse variance weighted	15.662	3	0.00133002
milk type: skimmed vs. any other	ieu-a-1095	Age at menarche || id:ieu-a-1095	exposure	MR Egger	29.8675	2	3.26854e-07
milk type: skimmed vs. any other	ieu-a-1095	Age at menarche || id:ieu-a-1095	exposure	Inverse variance weighted	33.7044	3	2.28726e-07
milk type: skimmed, semi-skimmed, full cream (QT)	ieu-a-1095	Age at menarche || id:ieu-a-1095	exposure	MR Egger	28.6582	6	7.05995e-05
milk type: skimmed, semi-skimmed, full cream (QT)	ieu-a-1095	Age at menarche || id:ieu-a-1095	exposure	Inverse variance weighted	36.8122	7	5.09085e-06
tablespoons of raw vegetables per day	ieu-a-1095	Age at menarche || id:ieu-a-1095	exposure	MR Egger	61.3641	26	0.000109638
tablespoons of raw vegetables per day	ieu-a-1095	Age at menarche || id:ieu-a-1095	exposure	Inverse variance weighted	68.7777	27	1.67295e-05
spread type: all spreads vs. never	ieu-a-1095	Age at menarche || id:ieu-a-1095	exposure	MR Egger	42.276	5	5.17932e-08
spread type: all spreads vs. never	ieu-a-1095	Age at menarche || id:ieu-a-1095	exposure	Inverse variance weighted	49.2312	6	6.70237e-09
spread type: butter vs. any other	ieu-a-1095	Age at menarche || id:ieu-a-1095	exposure	MR Egger	27.5865	9	0.00111801
spread type: butter vs. any other	ieu-a-1095	Age at menarche || id:ieu-a-1095	exposure	Inverse variance weighted	29.325	10	0.00110363
glasses of water per day	ieu-a-1095	Age at menarche || id:ieu-a-1095	exposure	MR Egger	175.296	53	5.31424e-15
glasses of water per day	ieu-a-1095	Age at menarche || id:ieu-a-1095	exposure	Inverse variance weighted	178.993	54	2.62922e-15

## Sheet: mr_ivw_mre
Table S5. Random effects model of Inverse variance weighted in Mendelian Randomization study
id.exposure	id.outcome	outcome	exposure	method	nsnp	b	se	pval
among current drinkers, drinks usually with meals: yes + it varies vs. no	ieu-a-1095	Age at menarche || id:ieu-a-1095	exposure	Inverse variance weighted (multiplicative random effects)	9	0.509188	0.234434	0.0298566
bread type: white vs. any other	ieu-a-1095	Age at menarche || id:ieu-a-1095	exposure	Inverse variance weighted (multiplicative random effects)	36	0.536695	0.149103	0.000318846
bread type: wholemeal/wholegrain vs. any other	ieu-a-1095	Age at menarche || id:ieu-a-1095	exposure	Inverse variance weighted (multiplicative random effects)	22	-0.407752	0.194444	0.0359925
bread type: white vs. wholemeal/wholegrain + brown	ieu-a-1095	Age at menarche || id:ieu-a-1095	exposure	Inverse variance weighted (multiplicative random effects)	35	0.456399	0.151653	0.00261679
bread type: wholemeal/wholegrain vs. white + brown	ieu-a-1095	Age at menarche || id:ieu-a-1095	exposure	Inverse variance weighted (multiplicative random effects)	30	-0.441525	0.156146	0.00468915
cereal type: cornflakes/frosties vs. any other	ieu-a-1095	Age at menarche || id:ieu-a-1095	exposure	Inverse variance weighted (multiplicative random effects)	11	0.471197	0.191268	0.0137571
cups of coffee per day	ieu-a-1095	Age at menarche || id:ieu-a-1095	exposure	Inverse variance weighted (multiplicative random effects)	37	-0.323017	0.124252	0.00933064
tablespoons of cooked vegetables per day	ieu-a-1095	Age at menarche || id:ieu-a-1095	exposure	Inverse variance weighted (multiplicative random effects)	21	-0.828896	0.216233	0.00012641
PC1	ieu-a-1095	Age at menarche || id:ieu-a-1095	exposure	Inverse variance weighted (multiplicative random effects)	90	-0.138883	0.0405214	0.000609397
PC3	ieu-a-1095	Age at menarche || id:ieu-a-1095	exposure	Inverse variance weighted (multiplicative random effects)	45	0.133702	0.0553511	0.0157127
PC19	ieu-a-1095	Age at menarche || id:ieu-a-1095	exposure	Inverse variance weighted (multiplicative random effects)	20	-0.34974	0.152034	0.0214253
milk type: full cream vs. any other	ieu-a-1095	Age at menarche || id:ieu-a-1095	exposure	Inverse variance weighted (multiplicative random effects)	4	2.29886	0.739068	0.00186783
milk type: skimmed vs. any other	ieu-a-1095	Age at menarche || id:ieu-a-1095	exposure	Inverse variance weighted (multiplicative random effects)	4	-1.51535	0.683823	0.0266913
milk type: skimmed, semi-skimmed, full cream (QT)	ieu-a-1095	Age at menarche || id:ieu-a-1095	exposure	Inverse variance weighted (multiplicative random effects)	8	1.21666	0.332877	0.000257208
tablespoons of raw vegetables per day	ieu-a-1095	Age at menarche || id:ieu-a-1095	exposure	Inverse variance weighted (multiplicative random effects)	28	-0.369939	0.130163	0.00448137
spread type: all spreads vs. never	ieu-a-1095	Age at menarche || id:ieu-a-1095	exposure	Inverse variance weighted (multiplicative random effects)	7	1.26932	0.63076	0.0441816
spread type: butter vs. any other	ieu-a-1095	Age at menarche || id:ieu-a-1095	exposure	Inverse variance weighted (multiplicative random effects)	11	0.629181	0.204515	0.00209473
glasses of water per day	ieu-a-1095	Age at menarche || id:ieu-a-1095	exposure	Inverse variance weighted (multiplicative random effects)	55	-0.201858	0.0963984	0.0362599

## Sheet: mr_pleiotropy_test
Table S6. Pleiotropy test of Mendelian Randomization study
id.exposure	id.outcome	outcome	exposure	egger_intercept	se	pval
among current drinkers, drinks usually with meals: yes + it varies vs. no	ieu-a-1095	Age at menarche || id:ieu-a-1095	exposure	0.0144735	0.0364717	0.703305
bread type: white vs. any other	ieu-a-1095	Age at menarche || id:ieu-a-1095	exposure	-0.0267478	0.0152553	0.0885552
bread type: wholemeal/wholegrain vs. any other	ieu-a-1095	Age at menarche || id:ieu-a-1095	exposure	0.0390116	0.0196945	0.0615293
bread type: white vs. wholemeal/wholegrain + brown	ieu-a-1095	Age at menarche || id:ieu-a-1095	exposure	-0.0158915	0.0155153	0.31317
bread type: wholemeal/wholegrain vs. white + brown	ieu-a-1095	Age at menarche || id:ieu-a-1095	exposure	0.0336989	0.0162089	0.0468909
cereal type: cornflakes/frosties vs. any other	ieu-a-1095	Age at menarche || id:ieu-a-1095	exposure	-0.0246783	0.017641	0.195342
cups of coffee per day	ieu-a-1095	Age at menarche || id:ieu-a-1095	exposure	-0.0112088	0.00491083	0.0286507
tablespoons of cooked vegetables per day	ieu-a-1095	Age at menarche || id:ieu-a-1095	exposure	0.0111491	0.0234055	0.63926
PC1	ieu-a-1095	Age at menarche || id:ieu-a-1095	exposure	0.0155812	0.00579293	0.00855568
PC3	ieu-a-1095	Age at menarche || id:ieu-a-1095	exposure	0.00527041	0.00757865	0.490528
PC19	ieu-a-1095	Age at menarche || id:ieu-a-1095	exposure	0.00673969	0.00896545	0.461925
milk type: full cream vs. any other	ieu-a-1095	Age at menarche || id:ieu-a-1095	exposure	0.0300505	0.0592849	0.662598
milk type: skimmed vs. any other	ieu-a-1095	Age at menarche || id:ieu-a-1095	exposure	0.0300505	0.0592849	0.662598
milk type: skimmed, semi-skimmed, full cream (QT)	ieu-a-1095	Age at menarche || id:ieu-a-1095	exposure	-0.02916	0.0222487	0.23791
overall oily fish intake	ieu-a-1095	Age at menarche || id:ieu-a-1095	exposure	0.00846401	0.00649576	0.199058
tablespoons of raw vegetables per day	ieu-a-1095	Age at menarche || id:ieu-a-1095	exposure	0.0543007	0.0598709	0.406012
spread type: all spreads vs. never	ieu-a-1095	Age at menarche || id:ieu-a-1095	exposure	0.0543007	0.0598709	0.406012
spread type: butter vs. any other	ieu-a-1095	Age at menarche || id:ieu-a-1095	exposure	0.0208173	0.0276409	0.470611
glasses of water per day	ieu-a-1095	Age at menarche || id:ieu-a-1095	exposure	-0.00462686	0.004376	0.295158

## Sheet: MR PRESSO
Table S7. MR-PRESSO distortion test of Mendelian Randomization study
Exposure	MR Analysis	Causal Estimate	Sd	T-stat	P-value
bread type: wholemeal/wholegrain vs. white + brown	Raw	-0.411545	0.145697	-2.82466	0.0080821
bread type: wholemeal/wholegrain vs. white + brown	Outlier-corrected	-0.266208	0.115208	-2.31068	0.0287257
cups of coffee per day	Raw	-0.323017	0.124252	-2.5997	0.0134456
cups of coffee per day	Outlier-corrected	-0.257368	0.0897652	-2.86712	0.00778223
PC1	Raw	-0.141824	0.0387952	-3.65571	0.000420437
PC1	Outlier-corrected	-0.0697849	0.0308776	-2.26005	0.026315
